# Supplementary material for: Carbon nanotube biocompatibility in plants is determined by their surface chemistry
Source: J Nanobiotechnology. 2021 Dec 20;19:431. doi: 10.1186/s12951-021-01178-8 (PMC8686619; doi:10.1186/s12951-021-01178-8)
Supplement: Supplementary file 2 — Additional file 2: Table S2. Genes that showed a statistically significant (FDR < 0.05) two-fold expression change with respect to the non-infiltrated samples in at least one treatment. [file 12951_2021_1178_MOESM2_ESM.xlsx]

## Sheet: Table S2
Table S2. Genes that showed a statistically significant (FDR < 0.05) two-fold expression change with respect to the non-infiltrated samples in at least one treatment
Gene	Gene name	log2 Fold Change (Water vs Non-infiltrated)	log2 Fold Change (SWNTs vs Non-infiltrated)	log2 Fold Change (PEI-SWNTs vs Non-infiltrated)	p value	FDR
AT1G21240	WAK3	2.96675	3.7372	8.05969	3.43739e-19	5.57098e-15
AT3G15536		1.33338	2.7301	5.81915	1.50862e-18	1.22251e-14
AT1G09932		1.88439	3.32429	5.70751	1.09315e-17	5.90554e-14
AT4G00700		1.13614	2.63006	6.30083	2.92845e-17	9.71773e-14
AT2G38860	DJ1E	-0.0711081	-0.178709	3.02598	2.99801e-17	9.71773e-14
AT3G13950		1.78454	2.4609	6.45963	3.89902e-17	1.05319e-13
AT4G36670	PLT6	0.611272	1.96815	3.41745	6.74123e-17	1.47424e-13
AT2G31865	PARG2	0.730324	2.12939	3.96604	7.27705e-17	1.47424e-13
AT4G39830		0.477941	2.15496	4.82267	1.27482e-16	2.05735e-13
AT3G28510		3.44261	3.63233	8.41358	1.33238e-16	2.05735e-13
AT2G32680	AtRLP23	1.45788	2.54025	4.89505	1.39636e-16	2.05735e-13
AT3G25020	AtRLP42	0.371368	0.485197	2.61808	1.79689e-16	2.42686e-13
AT1G65510		1.51189	3.58466	5.91424	2.56096e-16	3.01953e-13
AT1G78290	SRK2C	-0.799636	-0.84546	2.13534	2.60834e-16	3.01953e-13
AT5G10760	AED1	2.28144	3.49839	6.05837	2.84898e-16	3.02238e-13
AT4G23150	CRK7	1.66797	2.51448	5.11009	2.98378e-16	3.02238e-13
AT3G25010	AtRLP41	0.818763	1.79572	3.97193	3.22468e-16	3.07426e-13
AT2G18690		1.87509	2.69979	6.00391	3.94987e-16	3.50958e-13
AT2G35980	NHL10	2.81592	3.93503	8.32053	4.1144e-16	3.50958e-13
AT3G50770	CML41	1.53149	2.93611	6.53706	6.81655e-16	5.52379e-13
AT5G46050	NPF5.2	1.01473	2.64314	5.44733	8.61739e-16	6.58779e-13
AT2G37110		0.374473	0.929645	1.62698	8.94251e-16	6.58779e-13
AT2G14610	PR1	-0.561831	-1.05959	7.41395	1.07508e-15	7.57557e-13
AT1G66880		0.509601	1.42514	2.97583	1.14083e-15	7.70392e-13
AT1G33560	ADR1	0.766045	1.60597	3.13512	1.32698e-15	8.30581e-13
AT1G76970	TOL4	0.0773614	0.814589	2.16111	1.33246e-15	8.30581e-13
AT3G52430	PAD4	0.470606	0.645758	2.43889	1.53364e-15	9.20581e-13
AT4G36220	CYP84A1	0.462768	0.617756	1.76035	3.04014e-15	1.7597e-12
AT3G50480	HR4	0.855907	1.33499	3.37798	3.28256e-15	1.8345e-12
AT1G66465		0.301529	1.87815	4.74019	3.60806e-15	1.9492e-12
AT1G66960		1.5028	3.34301	5.98298	3.96802e-15	2.07451e-12
AT3G26230	CYP71B24	0.555106	1.27275	2.85909	4.13623e-15	2.09487e-12
AT5G60800		0.0657271	0.111814	3.05779	5.03605e-15	2.47331e-12
AT1G51800	IOS1	1.37495	3.02001	5.90747	5.2139e-15	2.48535e-12
AT3G44400		0.916805	1.6236	2.48377	5.46781e-15	2.53191e-12
AT1G08450	CRT3	1.0714	1.54126	2.98893	6.43847e-15	2.86818e-12
AT1G51850		1.55212	2.94258	5.91372	6.6433e-15	2.86818e-12
AT1G71695	PER12	-0.456062	-0.604828	-1.36468	6.88926e-15	2.86818e-12
AT5G24210		1.94564	2.53149	4.59506	6.9019e-15	2.86818e-12
AT5G02290	PBL11	0.364675	0.906663	1.71189	7.23895e-15	2.872e-12
AT4G23140	CRK6	0.970906	2.54421	3.97629	7.26551e-15	2.872e-12
AT1G10340		2.29577	3.36748	5.61174	7.79567e-15	3.0082e-12
AT1G51620		1.91855	3.25117	6.06443	8.03606e-15	3.02885e-12
AT3G25510		0.932666	2.14452	4.01633	8.94894e-15	3.18345e-12
AT5G11920	CWINV6	1.54171	2.09105	8.0398	8.99378e-15	3.18345e-12
AT5G67340	PUB2	0.933282	1.51012	3.15477	9.03551e-15	3.18345e-12
AT5G38250	LRK10L-2.3	1.18015	1.92921	5.72109	9.91013e-15	3.41731e-12
AT3G48090	EDS1	0.573027	1.18579	2.69151	1.04007e-14	3.51174e-12
AT2G26560	PLP2	1.63493	1.78928	4.07611	1.42503e-14	4.71335e-12
AT5G25250	FLOT1	2.54519	2.65585	4.46739	1.56351e-14	5.01959e-12
AT4G04490	CRK36	1.03109	1.35277	5.01279	1.60163e-14	5.01959e-12
AT3G01290	HIR3	2.04609	2.71353	4.56116	1.61053e-14	5.01959e-12
AT1G13340		0.800177	1.36396	4.11631	1.79805e-14	5.49831e-12
AT2G19190	SIRK	1.95582	3.13476	7.66728	1.93971e-14	5.82165e-12
AT2G29110	ATGLR2.8	2.37631	4.15717	6.95993	2.02316e-14	5.91073e-12
AT4G18253		1.6064	1.94208	6.22642	2.04233e-14	5.91073e-12
AT1G11310	MLO2	0.178552	0.664529	1.34871	2.16074e-14	6.14371e-12
AT5G51465		2.37511	4.55646	8.24781	2.50621e-14	7.00314e-12
AT3G47480	CML47	2.08377	2.27988	5.16949	2.62506e-14	7.2109e-12
AT5G08240		0.784286	2.11002	4.3691	2.84792e-14	7.68978e-12
AT1G67520		0.311024	0.523528	2.76612	2.89428e-14	7.68978e-12
AT1G60140	TPS10	-0.110855	1.10264	1.64862	3.12695e-14	8.17396e-12
AT1G01680	PUB54	1.9305	2.31231	5.60892	3.24355e-14	8.34416e-12
AT5G44670	GALS2	0.0199707	-0.59822	-1.32704	3.5879e-14	9.08581e-12
AT5G10380	ATL55	1.2839	1.83438	3.71267	4.01419e-14	1.00089e-11
AT1G08050		0.828979	1.3957	3.90918	4.26869e-14	1.03747e-11
AT5G25440		1.47138	2.33358	3.11452	4.3771e-14	1.03747e-11
AT2G44380		2.46144	4.39881	6.60257	4.41695e-14	1.03747e-11
AT2G17290	CPK6	0.456688	0.892375	1.74126	5.02972e-14	1.14735e-11
AT5G54710		1.21021	1.90247	3.36269	5.05147e-14	1.14735e-11
AT3G03640	BGLU25	0.00442481	0.319288	1.66318	5.09715e-14	1.14735e-11
AT5G61210	SNAP33	0.337101	0.729323	1.69262	5.23531e-14	1.16231e-11
AT3G51440	SSL6	0.561145	0.665119	3.27996	5.37971e-14	1.16891e-11
AT1G80460	GLPK	0.628854	1.08038	2.09568	5.4093e-14	1.16891e-11
AT2G26440	PME12	1.12194	1.31106	3.66179	5.64916e-14	1.20468e-11
AT1G72930	TIR	1.64664	1.96918	3.09573	5.97565e-14	1.25776e-11
AT1G16670	CRPK1	0.267825	0.467884	1.46184	6.09166e-14	1.2608e-11
AT1G73805	SARD1	1.76883	2.55254	4.37898	6.1457e-14	1.2608e-11
AT5G17760		0.0950061	0.00106487	2.45425	6.37265e-14	1.29102e-11
AT3G47780	ABCA7	0.700044	1.25517	3.21789	6.72275e-14	1.33947e-11
AT4G25070		2.81079	3.10169	5.99957	6.7771e-14	1.33947e-11
AT1G65486		0.686906	2.19532	4.73455	7.29965e-14	1.42537e-11
AT3G13380	BRL3	0.0812311	0.371687	1.96146	7.53039e-14	1.45292e-11
AT1G06650		0.319588	0.482141	1.23016	7.69596e-14	1.46739e-11
AT4G04500	CRK37	1.45831	2.90661	6.03034	7.88687e-14	1.47669e-11
AT4G23230	CRK15	0.701597	1.65735	3.06747	7.92694e-14	1.47669e-11
AT3G07520	GLR1.4	-0.0432941	0.433073	1.6154	8.1574e-14	1.50235e-11
AT4G11890		1.69806	2.6783	5.22986	9.14364e-14	1.66507e-11
AT1G30900	VSR6	1.63504	1.72182	4.67041	9.40887e-14	1.69433e-11
AT1G14870	PCR2	1.47927	2.64066	5.39565	1.00635e-13	1.79229e-11
AT2G14080		0.323968	0.812067	1.24697	1.02935e-13	1.81334e-11
AT5G09290	SAL4	1.32541	0.995974	4.95622	1.11139e-13	1.9368e-11
AT3G61280		1.46806	0.998568	3.03271	1.16679e-13	2.01173e-11
AT1G24145		1.33788	2.20429	4.06143	1.23645e-13	2.10938e-11
AT1G59870	ABCG36	0.349638	1.03554	1.87992	1.31731e-13	2.22393e-11
AT1G74590	GSTU10	-0.167888	-0.184432	1.89838	1.51303e-13	2.51746e-11
AT2G17720	P4H5	0.565623	0.762789	1.57204	1.53702e-13	2.51746e-11
AT1G04280		0.460728	0.814453	1.77028	1.54842e-13	2.51746e-11
AT1G61250	SCAMP3	0.140668	0.376947	1.2759	1.55331e-13	2.51746e-11
AT4G23470		0.40718	0.590578	1.55014	1.57615e-13	2.52917e-11
AT1G13210	ALA11	0.618726	1.56712	2.12954	1.62226e-13	2.56342e-11
AT5G42250		1.22084	0.793883	1.83865	1.62913e-13	2.56342e-11
AT3G16950	LPD1	-0.0791066	-0.154254	-1.14276	1.67953e-13	2.61733e-11
AT2G01540	CAR10	0.19414	0.405984	1.64999	1.70801e-13	2.63635e-11
AT1G65250		0.673371	0.779594	2.35035	1.73625e-13	2.65466e-11
AT4G04610	APR1	-1.16702	-1.20197	-3.28911	1.7575e-13	2.66204e-11
AT1G61360		0.817083	1.31146	3.10647	1.84678e-13	2.75147e-11
AT5G47120	BI-1	-0.0590618	0.205942	1.30921	1.8505e-13	2.75147e-11
AT2G30250	WRKY25	0.639579	1.84347	2.42887	1.88956e-13	2.78401e-11
AT1G70530	CRK3	0.6198	1.61808	2.45278	1.96676e-13	2.84868e-11
AT1G30730		2.12489	3.87484	6.05707	1.96861e-13	2.84868e-11
AT1G03400		0.829433	0.728634	1.67006	2.31881e-13	3.32575e-11
AT1G32700		0.166133	0.752098	1.77075	2.4354e-13	3.46233e-11
AT5G37740		0.748622	0.837333	2.38095	2.45935e-13	3.46598e-11
AT5G58940	CRCK1	0.40521	0.97925	2.04446	2.51235e-13	3.4981e-11
AT1G69720	HO3	1.51859	1.74253	3.24633	2.52531e-13	3.4981e-11
AT3G56710	SIB1	1.71824	1.94648	3.18773	2.72288e-13	3.73981e-11
AT1G74360		0.512015	1.24633	2.93789	2.75314e-13	3.74959e-11
AT3G26500	PIRL2	1.24983	1.93305	4.27259	3.10045e-13	4.18741e-11
AT1G79380	RGLG4	0.474817	1.01524	1.35135	3.48689e-13	4.67041e-11
AT2G39518		1.98788	2.91937	6.15763	3.62988e-13	4.82209e-11
AT3G51950		-0.453703	-0.612194	-1.11753	3.689e-13	4.83557e-11
AT1G26420	FOX5	1.77483	2.61184	5.87494	3.6997e-13	4.83557e-11
AT4G23700	CHX17	0.293787	0.887461	5.56805	3.78897e-13	4.91262e-11
AT2G03510		0.517127	0.484672	1.19732	3.90302e-13	5.02034e-11
AT1G33720	CYP76C6	1.32701	1.89653	4.50138	3.93496e-13	5.02156e-11
AT4G02050	STP7	0.370117	0.716635	1.91431	4.06409e-13	5.14414e-11
AT2G34590	E1-BETA-2	-0.263117	-0.368222	-1.25187	4.09449e-13	5.14414e-11
AT1G23840		0.582418	0.935265	3.17419	4.28897e-13	5.34702e-11
AT1G65790	SD17	0.41276	1.73511	3.01823	4.69833e-13	5.81265e-11
AT1G51270		0.83539	1.05373	2.76752	4.82772e-13	5.92749e-11
AT3G15095		-0.372677	-0.584755	-1.12676	5.01325e-13	6.109e-11
AT4G37900	GRDP2	0.268475	0.442819	2.06878	5.17326e-13	6.23966e-11
AT4G23570	SGT1A	0.495477	0.652814	1.68661	5.19895e-13	6.23966e-11
AT1G65845		0.933486	1.76456	3.49285	5.23597e-13	6.23966e-11
AT3G13330	PA200	0.377611	0.640016	1.39636	5.47922e-13	6.48188e-11
AT2G44180	MAP2A	0.280892	0.429791	1.27367	5.66747e-13	6.64081e-11
AT4G27740		0.675914	1.19709	1.97129	5.69551e-13	6.64081e-11
AT4G03450		3.13002	3.22714	6.1104	6.022e-13	6.91091e-11
AT5G40780	LHT1	0.696376	1.09362	3.34314	6.04559e-13	6.91091e-11
AT1G24150	ATFH4	1.33602	2.14451	2.65975	6.0551e-13	6.91091e-11
AT1G73810		1.51375	2.15809	4.94494	6.24085e-13	7.07311e-11
AT5G52920	PKP2	-0.230371	-0.468063	-1.32379	6.45409e-13	7.26399e-11
AT4G25110	AMC2	3.06566	2.5748	4.88759	6.53444e-13	7.30371e-11
AT4G35600	CONNEXIN 32	0.228232	0.273626	1.04698	6.60119e-13	7.32777e-11
AT3G46080	ZAT8	1.36733	2.35242	5.55056	6.7874e-13	7.43731e-11
AT4G38560		0.914212	2.19791	4.09584	6.79164e-13	7.43731e-11
AT1G18890	CPK10	0.378258	1.00338	1.70131	7.46254e-13	8.06396e-11
AT1G17290	ALAAT1	0.277968	0.338779	1.24773	7.51809e-13	8.06396e-11
AT1G30640		0.254932	0.635358	1.36332	7.54228e-13	8.06396e-11
AT3G11820	SYP121	0.899356	1.34401	2.03261	7.56291e-13	8.06396e-11
AT1G34180	anac016	0.881707	1.81935	3.92913	7.69706e-13	8.15335e-11
AT5G04930	ALA1	0.406493	0.333057	1.34328	8.05111e-13	8.47301e-11
AT2G18680		0.518148	1.78874	3.75685	8.14169e-13	8.51306e-11
AT3G20500	PAP18	0.443621	0.769562	1.41912	8.66448e-13	9.00161e-11
AT5G14930	SAG101	0.57462	0.942762	1.9933	9.11605e-13	9.3639e-11
AT5G61330		-0.229964	-0.599246	-1.33247	9.12875e-13	9.3639e-11
AT5G48380	BIR1	0.471557	1.29046	2.25288	9.36027e-13	9.541e-11
AT4G11850	PLDGAMMA1	0.813721	0.874178	2.1202	9.8248e-13	9.95191e-11
AT1G27330		0.549186	0.90056	1.65731	9.91338e-13	9.97927e-11
AT2G27660		2.87779	3.93544	6.95829	1.03935e-12	1.0398e-10
AT2G45010		0.705434	0.823202	1.77225	1.06247e-12	1.05641e-10
AT1G33960	AIG1	2.26038	2.30519	7.6094	1.07217e-12	1.05955e-10
AT2G38290	AMT2	0.323455	0.67312	1.66691	1.22058e-12	1.19891e-10
AT1G64280	NPR1	0.274558	0.528964	1.287	1.26833e-12	1.2383e-10
AT4G04510	CRK38	0.277664	2.20108	6.13353	1.31442e-12	1.27562e-10
AT1G58225		1.16271	2.38655	4.07045	1.34649e-12	1.29896e-10
AT1G69840	HIR2	0.307443	0.741602	1.59111	1.37441e-12	1.31805e-10
AT2G13790	SERK4	0.558062	1.39646	2.27936	1.38397e-12	1.31942e-10
AT5G53550	YSL3	0.14177	0.79095	2.15323	1.4222e-12	1.34793e-10
AT3G45040	EVN	-0.104402	0.814084	1.20078	1.45345e-12	1.36954e-10
AT1G78830		1.09024	1.74958	2.3272	1.48123e-12	1.38347e-10
AT3G26210	CYP71B23	0.759771	1.77501	3.89168	1.51774e-12	1.4056e-10
AT4G14610	NA	0.745994	1.18838	2.26302	1.53485e-12	1.41337e-10
AT5G45510		0.433922	0.564361	1.51791	1.55814e-12	1.42671e-10
AT5G26170	WRKY50	0.212218	-0.242161	2.93239	1.58166e-12	1.44011e-10
AT4G08850	MIK2	0.370104	1.03862	2.06574	1.6451e-12	1.48614e-10
AT5G25910	AtRLP52	0.707303	1.65879	4.34861	1.65055e-12	1.48614e-10
AT1G62310		-0.759949	-0.899265	-1.2719	1.68113e-12	1.49703e-10
AT1G68690	PERK9	0.591032	1.14764	2.11021	1.72094e-12	1.52411e-10
AT3G51330		2.75148	2.69809	5.32123	1.74952e-12	1.54101e-10
AT2G04495		1.7842	2.9083	5.18824	1.82005e-12	1.59446e-10
AT5G53370	ATPMEPCRF	0.384269	0.578714	1.49554	1.92677e-12	1.67888e-10
AT5G54720		1.03102	1.60216	3.07228	1.93967e-12	1.68108e-10
AT1G13470		2.90092	3.04031	5.69583	1.97078e-12	1.69331e-10
AT5G43470	RPP8	0.437499	0.639029	1.05622	1.97467e-12	1.69331e-10
AT4G21120	CAT1	2.02809	2.83453	5.58875	2.01592e-12	1.71958e-10
AT5G62630	HIPL2	0.82561	0.892428	2.04168	2.114e-12	1.7938e-10
AT5G42830		0.496604	1.6851	4.76518	2.16265e-12	1.82553e-10
AT3G29034		2.26546	2.00331	4.16047	2.2924e-12	1.92502e-10
AT3G09490		0.496348	1.0339	2.06433	2.42235e-12	2.01544e-10
AT1G70520	CRK2	0.609306	1.22981	2.03134	2.42494e-12	2.01544e-10
AT4G23210	CRK13	2.48227	3.72107	6.16927	2.49941e-12	2.06673e-10
AT1G59620	CW9	0.171111	0.751066	1.11094	2.66914e-12	2.18479e-10
AT1G07000	ATEXO70B2	0.818144	1.66428	2.26783	2.69226e-12	2.19264e-10
AT2G25620	AtDBP1	-0.148686	-1.15172	-1.41921	2.71455e-12	2.19973e-10
AT3G26320	CYP71B36	2.40901	2.2175	3.58333	2.73392e-12	2.20441e-10
AT5G25260	FLOT2	1.39164	2.48823	6.25374	2.81107e-12	2.2438e-10
AT5G20230	BCB	2.15047	3.087	4.65339	2.82154e-12	2.2438e-10
AT1G34750		0.611409	0.877202	2.09041	2.82431e-12	2.2438e-10
AT1G57630		2.44563	3.28814	6.34336	2.83994e-12	2.24522e-10
AT5G39670	CML46	1.83752	2.88849	5.69619	2.89782e-12	2.27193e-10
AT3G17410		0.435823	0.421585	1.13689	2.90176e-12	2.27193e-10
AT5G61250	AtGUS1	0.536375	0.709448	2.59906	2.9481e-12	2.29711e-10
AT5G36930		0.457811	0.733627	1.77685	3.02488e-12	2.34566e-10
AT5G60280	LECRK18	-0.0436232	0.0407332	1.82939	3.1754e-12	2.43932e-10
AT1G21270	WAK2	0.697155	0.989763	2.07976	3.17577e-12	2.43932e-10
AT1G70810	CAR7	0.283595	0.135454	2.06418	3.19332e-12	2.44123e-10
AT4G25170		0.203653	0.445292	1.01099	3.23888e-12	2.45292e-10
AT3G18370	SYTF	0.322406	0.606232	1.32096	3.62854e-12	2.73313e-10
AT2G17130	IDH2	0.18993	0.0639921	1.0078	3.6426e-12	2.73313e-10
AT1G51860		2.01845	2.31526	6.34025	3.77298e-12	2.81791e-10
AT1G50740	FAX5	0.341352	1.46811	1.90165	3.92426e-12	2.91746e-10
AT4G01720	WRKY47	0.628181	0.991658	2.89	4.08266e-12	3.02136e-10
AT3G56170	CAN1	0.111927	0.442015	1.55585	4.18346e-12	3.08188e-10
AT3G49670	BAM2	-0.134556	-0.756692	-1.97899	4.2217e-12	3.09598e-10
AT5G08380	AGAL1	0.206344	0.36159	1.82747	4.56217e-12	3.33059e-10
AT5G16910	CSLD2	0.155824	0.648318	1.29541	4.71648e-12	3.4278e-10
AT5G44820		0.990792	0.993718	2.12626	4.83368e-12	3.4973e-10
AT1G73650		0.272704	0.311956	1.19384	5.05338e-12	3.60794e-10
AT3G19190	ATG2	0.0476354	0.67339	1.11599	5.159e-12	3.66719e-10
AT5G20500	GRXC4	0.599171	0.634541	1.1318	5.19768e-12	3.67855e-10
AT1G77510	PDIL1-2	0.208926	0.476258	1.61071	5.26234e-12	3.6976e-10
AT4G37310	CYP81H1	0.431014	0.588912	2.00814	5.27023e-12	3.6976e-10
AT4G23220	CRK14	1.04423	2.65399	3.93242	5.37131e-12	3.75228e-10
AT1G76040	CPK29	-0.498358	0.928517	1.8335	5.45754e-12	3.79615e-10
AT4G31290	GGCT2;2	-1.54207	-1.26715	-2.69338	5.6634e-12	3.92251e-10
AT5G26570	GWD3	-0.695776	-0.679024	-1.0414	5.89053e-12	4.04524e-10
AT1G03850		1.58828	2.16295	4.53257	6.21378e-12	4.23138e-10
AT3G63380	ACA12	-0.232745	-0.578623	2.26016	6.2969e-12	4.25876e-10
AT3G48630		2.82686	3.58053	6.46647	6.30655e-12	4.25876e-10
AT1G34420		-0.293196	0.39561	1.58749	6.4198e-12	4.31725e-10
AT2G39360		0.416387	0.952916	1.25806	6.75102e-12	4.48417e-10
AT3G57300	INO80	-0.713428	-0.783791	-1.16628	6.7968e-12	4.49615e-10
AT3G28480		0.523483	0.309571	1.62616	7.11596e-12	4.66916e-10
AT5G18170	GDH1	-0.105541	0.0629272	1.1614	7.3167e-12	4.78152e-10
AT4G16890	SNC1	0.368606	0.44661	1.10767	7.36265e-12	4.79223e-10
AT4G10030		0.035523	-0.115521	-1.10554	7.72086e-12	4.99112e-10
AT5G19250		0.807546	0.791861	1.29428	7.72981e-12	4.99112e-10
AT3G06300	P4H2	0.350506	0.487989	1.49766	7.93803e-12	5.10522e-10
AT1G24530		0.16544	0.975225	2.54029	8.14273e-12	5.16169e-10
AT1G22280	PAPP2C	0.270814	0.790453	1.33206	8.18506e-12	5.16169e-10
AT1G71697	CK1	0.585528	1.61177	1.46253	8.26943e-12	5.17818e-10
AT5G20480	EFR	0.560223	0.813467	2.20366	8.27512e-12	5.17818e-10
AT5G01790		-0.221513	-0.852721	-2.39918	8.52257e-12	5.31251e-10
AT5G13320	PBS3	0.956635	1.71321	4.34533	8.6763e-12	5.37158e-10
AT1G03370		0.410342	0.848813	1.32024	8.68362e-12	5.37158e-10
AT2G16600	CYP19-1	0.405709	0.381485	1.35772	8.7911e-12	5.41085e-10
AT3G13080	ABCC3	0.404178	1.02707	2.04645	8.81388e-12	5.41085e-10
AT4G30710	AUG8	-0.588816	-1.08166	-2.06833	9.16843e-12	5.59461e-10
AT4G05320	UBQ10	0.365597	0.598275	1.18733	9.18224e-12	5.59461e-10
AT3G47800		-0.309572	0.09283	1.06766	9.343e-12	5.67123e-10
AT4G02890	UBQ14	0.390033	0.477858	1.03017	9.4426e-12	5.71031e-10
AT1G21750	PDIL1-1	0.374703	0.637453	1.28884	9.56137e-12	5.75138e-10
AT2G17220	PIX13	0.44584	0.59223	1.31844	9.5815e-12	5.75138e-10
AT4G17720		0.259464	0.0528563	1.11164	9.80905e-12	5.86625e-10
AT4G39800	IPS1	0.185743	-0.328566	-1.40391	9.97771e-12	5.94518e-10
AT4G34390	XLG2	0.212605	1.03817	1.74709	1.00682e-11	5.96975e-10
AT5G46500		0.538497	0.368585	2.02278	1.02346e-11	6.03171e-10
AT4G23200	CRK12	1.08219	1.35601	2.69451	1.04006e-11	6.10734e-10
AT3G25560	NIK2	-0.324273	-0.477637	-1.45105	1.1023e-11	6.44947e-10
AT1G34210	SERK2	-0.201458	-0.518115	-1.1414	1.14921e-11	6.69973e-10
AT5G35360	CAC2	-0.0329816	-0.148735	-1.17939	1.17026e-11	6.79802e-10
AT5G42440		0.737786	1.22305	2.63646	1.24747e-11	7.19494e-10
AT3G55580		0.410335	-1.01778	-1.07136	1.27095e-11	7.25439e-10
AT3G13790	CWINV1	2.03917	2.18016	3.96926	1.27491e-11	7.25439e-10
AT1G52780		0.579922	0.749531	1.47118	1.27539e-11	7.25439e-10
AT4G26060		0.0855773	0.353736	1.46726	1.27568e-11	7.25439e-10
AT5G57580	CBP60B	0.301433	0.548251	1.03489	1.37726e-11	7.75326e-10
AT2G44290	YLS3	0.0468891	0.719525	2.89639	1.37776e-11	7.75326e-10
AT3G54640	TSA1	-0.460097	-0.330592	1.89422	1.53006e-11	8.52151e-10
AT5G48657		1.8998	3.26648	4.72777	1.5411e-11	8.52473e-10
AT1G80510	AVT6E	0.635448	0.838833	1.35254	1.54143e-11	8.52473e-10
AT4G27260	GH3.5	0.119674	1.44166	2.39964	1.54641e-11	8.52473e-10
AT3G12120	FAD2	-0.37923	-0.466964	-1.235	1.57641e-11	8.66065e-10
AT3G21080		2.86163	3.62752	6.1901	1.5929e-11	8.72168e-10
AT2G43570	CHI	0.847113	2.42906	5.15159	1.60191e-11	8.74147e-10
AT3G54150		0.818193	1.16152	3.66687	1.63889e-11	8.91325e-10
AT5G40720		-0.457964	0.311553	1.7095	1.80552e-11	9.72161e-10
AT1G56550	RGXT3	1.49962	1.26442	4.15298	1.84492e-11	9.89661e-10
AT4G23215	NA	2.11013	3.12832	5.26813	1.85023e-11	9.89661e-10
AT1G51890		1.88804	2.24923	5.7963	1.8613e-11	9.92307e-10
AT4G25900		0.420453	0.387754	1.31573	1.94673e-11	1.03445e-09
AT4G18250		2.47667	2.83346	6.84187	2.004e-11	1.05794e-09
AT1G70160		0.143914	0.346462	1.01772	2.02599e-11	1.06608e-09
AT4G10500	DLO1	1.82181	3.22285	5.84675	2.08711e-11	1.09116e-09
AT1G01240		0.461166	1.18229	1.52028	2.15872e-11	1.12496e-09
AT5G55050		0.365437	0.32566	1.93246	2.17421e-11	1.1294e-09
AT3G06145		1.36151	-0.157766	-1.63995	2.20896e-11	1.14237e-09
AT5G17990	PAT1	-0.449398	-0.121262	1.59624	2.21326e-11	1.14237e-09
AT4G27470	RMA3	0.588204	1.14834	1.63574	2.22507e-11	1.14481e-09
AT5G45800	MEE62	-0.559414	-0.131947	1.12874	2.26193e-11	1.15644e-09
AT5G60900	RLK1	1.13015	1.40625	2.81673	2.29881e-11	1.16793e-09
AT1G75410	BLH3	0.502883	0.67068	1.05505	2.31088e-11	1.17039e-09
AT2G41250		0.929039	1.19314	2.62808	2.31811e-11	1.17039e-09
AT3G61550	ATL68	0.0540828	-0.268929	-1.10084	2.39565e-11	1.20205e-09
AT1G13830		0.881679	0.807382	3.83723	2.42333e-11	1.21219e-09
AT1G71040	LPR2	0.363813	0.370762	1.31643	2.50653e-11	1.24244e-09
AT3G57170		-0.711943	-0.779499	-1.2413	2.50681e-11	1.24244e-09
AT5G45380	DUR3	1.93362	1.86349	3.48238	2.54565e-11	1.25147e-09
AT5G38990		0.295637	0.546867	1.17949	2.5559e-11	1.25147e-09
AT1G09210	CRT2	0.510898	0.846827	1.35429	2.59797e-11	1.26823e-09
AT3G26180	CYP71B20	0.271489	0.440882	1.1579	2.62839e-11	1.27923e-09
AT3G11010	AtRLP34	0.622229	1.45265	3.29404	2.66572e-11	1.29351e-09
AT5G17640		0.41935	0.361909	1.24223	2.7011e-11	1.30541e-09
AT1G73750		0.888804	1.05808	1.21193	2.77929e-11	1.33048e-09
AT2G22170	PLAT2	0.243704	-0.0277347	-1.9001	2.78296e-11	1.33048e-09
AT4G28400		0.5479	1.37736	1.7672	2.81665e-11	1.34263e-09
AT4G21960	PER42	-0.545715	-0.433851	-1.44587	2.84606e-11	1.35267e-09
AT4G02340		0.293916	0.563233	1.15634	2.90702e-11	1.3776e-09
AT3G45860	CRK4	1.2249	1.28169	3.07816	2.92151e-11	1.38043e-09
AT1G02930	GSTF6	1.63158	3.04988	5.09248	3.0676e-11	1.44106e-09
AT4G12720	AtNUDT7	0.668802	1.45764	2.51503	3.0775e-11	1.44153e-09
AT4G08470	MAPKKK10	0.715486	0.720891	1.79666	3.18748e-11	1.48681e-09
AT5G02490	MED37D	1.1761	1.75533	3.76069	3.21086e-11	1.48681e-09
AT1G67850		0.0868891	0.357134	1.73651	3.22852e-11	1.49073e-09
AT2G04430	NUDT5	-0.0942338	0.0661682	1.6778	3.26093e-11	1.50142e-09
AT3G49350		0.123344	0.84296	1.13883	3.29106e-11	1.511e-09
AT2G44383	NA	2.07194	2.40512	3.9485	3.31056e-11	1.51566e-09
AT5G39450		0.335049	0.607637	1.47115	3.33505e-11	1.52257e-09
AT4G23260	CRK18	0.993927	1.32754	3.92625	3.35745e-11	1.52849e-09
AT5G49100		-0.558044	-0.966853	-1.65241	3.3935e-11	1.54057e-09
AT3G62600	ERDJ3B	0.437481	0.794232	1.56581	3.41149e-11	1.54441e-09
AT4G24190	HSP90-7	0.345484	0.64655	1.18047	3.43959e-11	1.5528e-09
AT2G24160	NA	0.301695	1.44873	2.60895	3.47931e-11	1.56637e-09
AT1G30720		1.06939	1.9669	4.28191	3.50097e-11	1.57175e-09
AT3G50950	RPP13L4	0.580249	1.45143	1.7537	3.54604e-11	1.58759e-09
AT2G37710	LECRK41	0.482537	0.421809	1.69224	3.57782e-11	1.5974e-09
AT1G76960		3.01139	3.45514	5.93852	3.61872e-11	1.61123e-09
AT4G23130	CRK5	0.849993	1.46002	2.24286	3.66283e-11	1.6264e-09
AT5G43910		1.15949	1.18892	2.95777	3.6746e-11	1.62716e-09
AT3G62700	ABCC14	-0.737392	-0.738925	-1.33898	3.72329e-11	1.64423e-09
AT3G60450		0.479704	0.451315	1.47679	3.73788e-11	1.64619e-09
AT3G14840	LRR-RLK	0.578663	0.821771	1.35891	3.80391e-11	1.66738e-09
AT5G25930		0.753509	1.94244	2.61179	3.80967e-11	1.66738e-09
AT4G16960		0.375692	0.673519	1.74377	3.81685e-11	1.66738e-09
AT3G61198		0.274885	0.130819	3.36117	4.02006e-11	1.75143e-09
AT2G36310	URH1	0.63982	0.968015	1.34396	4.14786e-11	1.80226e-09
AT3G57260	BGL2	1.06609	3.17336	4.47299	4.24369e-11	1.83897e-09
AT3G26220	CYP71B3	0.031451	0.821769	2.42848	4.35757e-11	1.87683e-09
AT2G32800	LECRKS2	0.274657	0.791307	1.46422	4.36581e-11	1.87683e-09
AT1G21310	EXT3	2.54884	3.83781	5.44685	4.38264e-11	1.87908e-09
AT2G43350	GPX3	0.0623842	0.11286	1.02297	4.40865e-11	1.88525e-09
AT5G53110		1.79622	2.74239	4.45098	4.45822e-11	1.90143e-09
AT5G66630	DAR5	0.36244	0.559925	1.79318	4.4836e-11	1.90724e-09
AT1G71880	SUC1	0.254198	0.617565	1.24006	4.62173e-11	1.95257e-09
AT4G18570		-0.0298481	-0.254461	-1.05699	4.62632e-11	1.95257e-09
AT3G47090		0.847034	0.987915	2.19732	4.64337e-11	1.95468e-09
AT3G25610	ALA10	0.82524	1.8214	2.26325	4.66357e-11	1.95809e-09
AT5G24870		0.0362232	0.609201	1.58405	4.6955e-11	1.96641e-09
AT4G13900	NA	1.66538	1.36205	3.98002	4.79198e-11	2.00164e-09
AT3G14210	ESM1	0.105398	-0.293579	-1.28789	4.81766e-11	2.0064e-09
AT2G31200	ADF6	0.110694	0.0566415	1.43885	4.97859e-11	2.05313e-09
AT5G16000	NIK1	-0.455529	-0.856366	-1.9974	5.04184e-11	2.07393e-09
AT1G78020	FLZ6	-0.46191	-0.979425	-1.75304	5.11853e-11	2.09485e-09
AT2G17760	APF1	0.461357	0.489421	1.02944	5.15484e-11	2.10229e-09
AT2G15040	NA	-0.279219	0.0714994	1.54728	5.16265e-11	2.10229e-09
AT5G51570	HIR4	0.161532	0.0233233	1.0133	5.22882e-11	2.1239e-09
AT5G44572		1.27689	2.38902	3.98574	5.26023e-11	2.13103e-09
AT4G31500	CYP83B1	-0.383484	-0.217961	1.33926	5.27267e-11	2.13103e-09
AT4G10970		0.0703215	0.488071	1.04069	5.30355e-11	2.13817e-09
AT2G29120	GLR2.7	1.07494	0.988055	2.44732	5.32505e-11	2.14151e-09
AT2G15042		-0.185101	0.494321	1.85283	5.41294e-11	2.16611e-09
AT2G34170		-1.07818	-1.16177	-2.11182	5.5769e-11	2.22076e-09
AT4G00955		1.01276	0.618484	1.60638	5.75141e-11	2.27905e-09
AT5G46690	BHLH71	-0.561415	-0.895959	-2.44411	5.78913e-11	2.2884e-09
AT1G12750	RBL6	-0.258765	-0.21306	-1.4627	6.19015e-11	2.44097e-09
AT1G35580	CINV1	0.35081	0.677182	1.30901	6.45761e-11	2.52798e-09
AT5G24810		0.183097	0.779891	1.57824	6.47828e-11	2.52996e-09
AT1G27030		-1.79543	-1.79574	-3.83664	6.68676e-11	2.6037e-09
AT1G15740		-0.110189	0.739312	1.15441	6.70063e-11	2.6037e-09
AT5G26920	CBP60G	0.865681	1.93304	4.00569	6.75458e-11	2.61268e-09
AT3G60415		0.673305	1.57566	3.83158	6.83466e-11	2.63214e-09
AT4G16957		0.676808	0.538209	1.51778	6.83737e-11	2.63214e-09
AT1G23870	TPS9	-0.0403666	1.33563	1.94647	6.99932e-11	2.6881e-09
AT3G25570	SAMDC3	-2.45813	-2.28162	-2.36144	7.35901e-11	2.81291e-09
AT1G61800	GPT2	0.745078	1.15122	3.62792	7.41967e-11	2.82942e-09
AT5G47070	PBL19	0.679204	1.40781	2.14859	7.54454e-11	2.87029e-09
AT1G35710		1.31913	2.25255	4.02152	7.62733e-11	2.89499e-09
AT1G35516		-0.521152	-0.635961	-1.20087	7.67194e-11	2.90145e-09
AT5G66620	DAR6	-0.441296	-0.174641	1.27202	7.73849e-11	2.9162e-09
AT3G48640		2.2307	2.44437	4.95909	7.76831e-11	2.9162e-09
AT2G17300		-0.594204	-0.984352	-2.32545	7.77318e-11	2.9162e-09
AT4G29520		0.464539	0.951996	2.18789	7.97727e-11	2.97898e-09
AT1G61380	SD129	0.759028	0.980198	1.53134	8.12009e-11	3.02534e-09
AT4G23190	CRK11	0.363027	2.51648	3.14463	8.27152e-11	3.07469e-09
AT4G19420		0.222508	0.864491	2.31335	8.50598e-11	3.13403e-09
AT5G38850		0.0730526	0.669062	1.04774	8.56204e-11	3.13403e-09
AT5G05460	ENGASE1	0.521355	0.396957	1.91304	8.566e-11	3.13403e-09
AT4G36210		0.348548	0.445198	1.12559	8.59917e-11	3.13889e-09
AT5G61790	CNX1	0.454823	0.7554	1.55812	8.74829e-11	3.15776e-09
AT3G50470	HR3	1.03611	1.9374	3.43743	8.84451e-11	3.18158e-09
AT2G29340		-0.0288194	0.207739	1.21323	8.85353e-11	3.18158e-09
AT3G51660		1.00517	1.30474	3.0213	9.0512e-11	3.24542e-09
AT2G43850	ILK1	0.399757	0.626113	1.4263	9.64414e-11	3.43522e-09
AT1G32170	XTH30	0.586868	1.21608	2.36926	9.75479e-11	3.46702e-09
AT2G20630	PPC3-1.2	0.56829	0.828306	1.19714	9.79884e-11	3.47239e-09
AT5G54160	OMT1	0.605482	0.924072	1.61686	9.98997e-11	3.52739e-09
AT2G24550		0.997236	1.72821	2.04579	1.02761e-10	3.62053e-09
AT4G09570	CPK4	0.0616116	0.546527	1.23051	1.03215e-10	3.62864e-09
AT2G39850	SBT4.1	-0.421825	-0.544688	-1.36813	1.04623e-10	3.66306e-09
AT2G20850	SRF1	0.513247	0.64731	1.33142	1.04646e-10	3.66306e-09
AT2G45970	CYP86A8	-0.223806	-0.708058	-1.4117	1.05208e-10	3.6743e-09
AT1G14880	PCR1	2.89093	3.45132	6.835	1.09193e-10	3.78948e-09
AT1G15890		0.278185	1.09518	2.37746	1.10471e-10	3.82566e-09
AT5G44130	FLA13	1.0153	0.547065	-0.104731	1.12962e-10	3.90357e-09
AT4G18930		0.26085	0.470436	1.5431	1.14731e-10	3.9395e-09
AT1G27290		0.285337	1.29414	1.58411	1.15237e-10	3.9485e-09
AT2G40520		0.959127	1.28567	2.6959	1.19033e-10	4.06142e-09
AT3G54960	PDIL1-3	0.320702	0.463992	1.28575	1.2262e-10	4.16626e-09
AT1G75380	BBD1	0.468459	1.18946	2.07054	1.23722e-10	4.1858e-09
AT4G27710	CYP709B3	0.487122	0.724445	1.04989	1.2397e-10	4.1858e-09
AT1G55360		-0.209782	-0.319002	-1.23686	1.25409e-10	4.22559e-09
AT5G62670	AHA11	-0.0571377	-0.154129	-1.51637	1.29529e-10	4.35339e-09
AT4G13570	HTA4	-0.342479	-0.254441	-1.6016	1.29739e-10	4.35339e-09
AT1G17500	ALA4	0.16536	0.394312	1.02153	1.31157e-10	4.39187e-09
AT1G64610		0.140934	0.745509	1.42766	1.33169e-10	4.45004e-09
AT5G51830		0.419166	0.47269	1.16788	1.38588e-10	4.61209e-09
AT4G26120		0.936169	1.19987	2.78061	1.41928e-10	4.70393e-09
AT5G27830		0.237894	0.295352	1.35436	1.43041e-10	4.73116e-09
AT1G07220		0.367643	0.520641	1.31184	1.43457e-10	4.73524e-09
AT1G35350	PHO1-H8	0.85181	1.96818	2.21186	1.44451e-10	4.75443e-09
AT4G23170	CRK9	0.937481	0.983604	2.2544	1.44625e-10	4.75443e-09
AT2G17040	anac036	1.83997	3.12547	4.5494	1.47038e-10	4.82398e-09
AT3G28130		0.342091	0.320084	-1.00667	1.47538e-10	4.83059e-09
AT1G15670		-0.102844	0.994357	2.43244	1.48586e-10	4.85438e-09
AT1G45010		0.200549	-0.0565238	-1.26693	1.48863e-10	4.85438e-09
AT5G49570	PNG1	0.379354	0.501473	1.41575	1.50209e-10	4.8719e-09
AT1G02110		-0.455428	-0.548625	-1.16248	1.50302e-10	4.8719e-09
AT5G64410	OPT4	0.160075	0.992926	1.67319	1.51182e-10	4.88143e-09
AT3G15710		0.53925	0.987637	1.36818	1.51199e-10	4.88143e-09
AT5G03160	P58IPK	0.216359	0.52924	1.08456	1.53353e-10	4.94114e-09
AT4G02330	PME41	1.4722	3.13005	4.61205	1.59946e-10	5.12705e-09
AT3G56400	WRKY70	1.68499	2.23602	3.18196	1.60364e-10	5.12705e-09
AT2G13800	SERK5	0.0948838	0.942975	1.37538	1.60388e-10	5.12705e-09
AT3G51860	CAX3	0.621518	1.84931	4.75214	1.62295e-10	5.1778e-09
AT5G26690	HIPP02	2.2013	2.54751	5.26239	1.64892e-10	5.23374e-09
AT3G11090	LBD21	0.16286	-0.259755	1.5555	1.70168e-10	5.37932e-09
AT1G25275		0.234229	0.541851	1.20318	1.70759e-10	5.37932e-09
AT5G23750		-0.099675	-0.336552	-2.1012	1.70878e-10	5.37932e-09
AT1G21250	WAK1	1.33014	1.55703	3.30186	1.70935e-10	5.37932e-09
AT2G46430	CNGC3	0.359962	0.421327	1.86241	1.75253e-10	5.50452e-09
AT5G28540	MED37A	0.5648	0.68786	1.39818	1.77061e-10	5.53981e-09
AT1G31540		0.237387	0.526581	1.01429	1.77488e-10	5.54247e-09
AT3G62750	BGLU8	-0.0653724	-0.124188	-1.33855	1.82059e-10	5.67427e-09
AT1G53625		2.72927	2.82514	6.07828	1.83929e-10	5.72155e-09
AT5G11420		-0.132149	-0.497489	-1.12711	1.87593e-10	5.82437e-09
AT5G21100		-0.0529582	-0.213668	-1.03736	1.89701e-10	5.84597e-09
AT3G05800	BHLH150	-0.317976	-1.12341	-2.31799	1.90059e-10	5.84597e-09
AT5G61560		0.0729814	0.483499	1.20239	1.90453e-10	5.84597e-09
AT3G46280		-0.059609	1.98015	5.45435	1.92883e-10	5.90938e-09
AT4G12470	AZI1	1.18954	2.16474	4.77699	1.94653e-10	5.95233e-09
AT1G09310		0.318433	0.299312	-1.25981	1.96467e-10	5.99651e-09
AT2G39210		1.00806	1.36882	2.79222	1.9868e-10	6.04128e-09
AT5G03190	CPUORF47	-0.377188	-0.457696	-1.51198	2.03918e-10	6.16587e-09
AT3G60540		1.24237	2.19865	3.91096	2.05326e-10	6.19686e-09
AT5G56660	ILL2	0.341794	0.435519	1.03371	2.06839e-10	6.23094e-09
AT3G27060	TSO2	1.16996	0.481898	-0.122326	2.09295e-10	6.2932e-09
AT2G41110	CAM2	1.06202	1.65853	1.93342	2.11094e-10	6.33556e-09
AT4G33300	ADR1-L1	0.248233	0.629133	1.84274	2.13541e-10	6.38536e-09
AT4G23320	CRK24	1.50567	1.10968	3.24078	2.17301e-10	6.47389e-09
AT3G57330	ACA11	0.027317	0.507233	1.16044	2.21735e-10	6.58178e-09
AT5G24530	DMR6	1.58022	2.06305	3.67988	2.24904e-10	6.65148e-09
AT3G14810	MSL5	-0.155962	-0.267822	-1.10841	2.30266e-10	6.79767e-09
AT1G62422		0.454181	0.675354	1.60263	2.32551e-10	6.85263e-09
AT5G67280	RLK	-0.696376	-0.954338	-1.92702	2.35286e-10	6.90812e-09
AT5G08760		1.54288	2.47238	2.98566	2.45777e-10	7.2031e-09
AT5G18310		0.404499	0.874739	1.64842	2.49112e-10	7.28766e-09
AT3G11840	PUB24	0.651532	0.880122	1.87327	2.50308e-10	7.30944e-09
AT1G56520		0.108303	0.827389	1.76067	2.52103e-10	7.33543e-09
AT3G03450	RGL2	-0.699117	-2.17735	-2.3688	2.54526e-10	7.39266e-09
AT1G52200	PCR8	0.838505	1.62377	3.51441	2.5809e-10	7.48016e-09
AT1G25425	CLE43	0.0384738	-0.188317	-1.22072	2.58462e-10	7.48016e-09
AT2G24530		-0.792729	-0.992029	-1.19922	2.59772e-10	7.50467e-09
AT4G24920		0.557774	0.597639	1.01511	2.71052e-10	7.81661e-09
AT3G45260	BIB	0.192435	0.548996	1.08671	2.73413e-10	7.87069e-09
AT3G13062		0.122246	0.486012	1.5066	2.8093e-10	8.00385e-09
AT5G54770	THI1	-0.0775341	-0.318353	-1.06353	2.81495e-10	8.00385e-09
AT1G02920	GSTF7	1.05869	2.0903	4.78184	2.82661e-10	8.02292e-09
AT5G57035		0.330914	0.743584	1.05035	2.85177e-10	8.08017e-09
AT1G05570	CALS1	0.343267	0.363653	1.65207	2.86008e-10	8.08433e-09
AT2G46530	ARF11	-0.30139	-0.80671	-1.45446	2.87577e-10	8.08433e-09
AT5G65207		0.641022	1.66783	1.81241	2.87671e-10	8.08433e-09
AT5G15860	ICME	0.198846	0.424066	1.37744	2.87713e-10	8.08433e-09
AT5G46490		0.115115	0.0925927	1.04103	2.87817e-10	8.08433e-09
AT3G07040	RPM1	0.0377223	0.700329	1.27518	2.89929e-10	8.11741e-09
AT3G63450		-1.09725	-1.34284	-2.65685	2.92536e-10	8.17437e-09
AT5G55460		0.275118	1.01673	3.07651	2.93626e-10	8.19069e-09
AT4G14365	XBAT34	1.91905	3.43953	4.46267	2.98449e-10	8.31093e-09
AT1G56060		1.70224	1.81689	4.92929	3.00253e-10	8.34684e-09
AT3G05020	ACP1	-0.31045	-0.255314	-1.32385	3.04767e-10	8.44334e-09
AT2G46710	ROPGAP3	-0.325593	-0.614059	-1.25646	3.12197e-10	8.61174e-09
AT2G46600	KIC	0.612892	1.08654	2.29681	3.12439e-10	8.61174e-09
AT1G49050	APCB1	-0.134416	0.0975434	1.09843	3.17016e-10	8.69557e-09
AT5G45500		0.071901	0.156981	1.0802	3.18561e-10	8.72115e-09
AT5G19980	GFT1	0.492844	0.476907	1.08198	3.22083e-10	8.80269e-09
AT5G44568		2.06955	3.4305	4.73132	3.229e-10	8.81016e-09
AT1G74440		0.709551	0.994594	1.88619	3.30016e-10	8.95909e-09
AT5G52910	ATIM	0.624464	0.506749	2.10239	3.32945e-10	9.00841e-09
AT2G41420	WIH2	0.612	1.14761	1.40962	3.37344e-10	9.09707e-09
AT5G18480	IPUT1	0.303335	0.386414	1.03162	3.39689e-10	9.1148e-09
AT1G51790		1.51387	1.76808	3.91896	3.40842e-10	9.13063e-09
AT2G38170	CAX1	-0.000149045	0.720139	1.28419	3.42744e-10	9.16641e-09
AT3G10640	VPS60.1	0.349074	0.763896	1.01493	3.44347e-10	9.17976e-09
AT5G42020	BIP	0.675459	1.06361	2.05052	3.53644e-10	9.39592e-09
AT2G21320	BBX18	0.38241	-1.08862	-0.98536	3.54528e-10	9.40398e-09
AT1G56120		0.432621	0.0178819	3.07645	3.57098e-10	9.45669e-09
AT5G20950		0.561863	0.684261	1.59045	3.61502e-10	9.55768e-09
AT5G62740	HIR1	0.368716	0.518883	1.08097	3.66135e-10	9.66443e-09
AT3G47160		-0.376976	0.560031	1.05179	3.78416e-10	9.957e-09
AT5G40240		-0.402559	-0.352596	1.39479	3.78448e-10	9.957e-09
AT2G29720	CTF2B	0.199959	-0.0522573	1.8268	3.82343e-10	1.00432e-08
AT5G02190	PCS1	-0.517442	-1.44795	-2.90849	3.85645e-10	1.01135e-08
AT5G24200		2.01089	2.4559	5.38305	3.96801e-10	1.0376e-08
AT3G15950	NAI2	-0.0193332	-0.552357	-3.06013	3.96934e-10	1.0376e-08
AT5G25120	CYP71B11	0.476011	0.277702	1.35638	4.02301e-10	1.04656e-08
AT3G09540		0.0591375	-0.112747	-1.49664	4.03039e-10	1.0468e-08
AT1G12220	RPS5	0.160338	0.621712	1.34535	4.09972e-10	1.06311e-08
AT3G04140		0.135792	-0.925653	-1.50742	4.14202e-10	1.07236e-08
AT1G48600	NMT2	-0.194366	-0.505618	-1.3485	4.16303e-10	1.07608e-08
AT4G20110	VSR7	0.935539	1.11891	3.1992	4.34298e-10	1.11701e-08
AT5G07360		0.381836	0.345976	1.17722	4.34896e-10	1.11701e-08
AT1G67970	HSFA8	0.252583	0.544111	2.2869	4.47542e-10	1.14406e-08
AT1G01340	CNGC10	0.105213	0.43073	1.89455	4.49632e-10	1.14635e-08
AT1G30755		-0.1816	0.645282	1.73014	4.49853e-10	1.14635e-08
AT2G44940	ERF034	-0.354702	-1.37642	-2.2595	4.56392e-10	1.15936e-08
AT2G04400	IGPS	-0.396274	-0.344868	1.09342	4.66374e-10	1.18287e-08
AT1G31580	ECS1	1.90387	1.29332	2.99494	4.68268e-10	1.18455e-08
AT1G74090	SOT18	-0.6039	-0.824641	-1.51211	4.90995e-10	1.23565e-08
AT3G11080	AtRLP35	0.532791	0.892747	2.26835	5.00656e-10	1.25412e-08
AT3G02170	LNG2	0.254821	0.49252	1.06749	5.15745e-10	1.28004e-08
AT1G24147		2.2916	2.03145	3.7719	5.28135e-10	1.30879e-08
AT1G13260	RAV1	1.00173	0.91381	1.73068	5.33182e-10	1.31727e-08
AT1G13700	PGL1	0.860972	2.3273	3.42785	5.35993e-10	1.3222e-08
AT3G45620		0.307585	0.282506	1.37665	5.47014e-10	1.33919e-08
AT5G53420		-0.419539	-0.856484	-1.4301	5.48362e-10	1.34047e-08
AT2G43620		0.594144	2.94433	3.27366	5.6437e-10	1.37752e-08
AT1G75710		-0.519672	-0.828575	-1.26178	5.687e-10	1.386e-08
AT2G26190	IQM4	0.40184	1.1241	2.05733	5.75715e-10	1.3936e-08
AT3G05500		0.193593	0.550986	1.09208	5.76117e-10	1.3936e-08
AT1G59590	ZCF37	0.626017	1.19276	2.97517	5.80581e-10	1.40231e-08
AT1G21525	NA	2.19909	2.75297	4.43853	5.93841e-10	1.42583e-08
AT2G31390		0.362469	0.35968	1.19735	5.95285e-10	1.42719e-08
AT5G64810	WRKY51	1.88066	2.53744	5.22181	6.05138e-10	1.44867e-08
AT1G27770	ACA1	0.812546	2.15755	2.83067	6.08703e-10	1.45505e-08
AT4G26070	MKK1	0.489175	0.660968	1.46685	6.22442e-10	1.4857e-08
AT1G15790		0.961344	0.771276	2.20316	6.39727e-10	1.52024e-08
AT1G26130		0.33104	0.26157	1.08013	6.41799e-10	1.52293e-08
AT4G21990	APR3	-0.777528	-1.07244	-3.19833	6.54196e-10	1.55008e-08
AT1G23080	PIN7	-0.0672264	-0.180269	-1.56896	6.58445e-10	1.5556e-08
AT3G46690	UGT76E4	1.18703	1.89958	4.04305	6.63806e-10	1.56598e-08
AT2G25110	SDF2	0.309451	0.479387	1.05094	6.66958e-10	1.57113e-08
AT3G49780	PSK3	0.490684	1.08843	2.59769	6.83921e-10	1.60875e-08
AT3G52748		1.00456	1.51747	4.53394	6.87528e-10	1.61489e-08
AT1G77280		-0.808533	-1.23665	-1.04065	6.93645e-10	1.6269e-08
AT3G47675		-0.686636	-0.770944	-1.17204	6.9722e-10	1.63293e-08
AT4G34180	CYCLASE1	-0.000484521	0.336876	1.18505	6.98757e-10	1.63416e-08
AT4G37010	CEN2	1.83078	2.5494	5.00202	7.17275e-10	1.66853e-08
AT3G62370		0.827924	0.578173	1.39281	7.18493e-10	1.66853e-08
AT4G36090		0.378	0.341075	1.05287	7.186e-10	1.66853e-08
AT1G67590		0.209847	-0.187189	-1.37161	7.19889e-10	1.66913e-08
AT1G73600		-0.151274	-0.653353	-2.00457	7.49752e-10	1.73167e-08
AT5G44070	PCS1	0.797943	1.49061	1.48112	7.54784e-10	1.74008e-08
AT1G64780	AMT1-2	-0.658512	-1.46722	-2.83041	7.95678e-10	1.82398e-08
AT3G49790		0.881571	2.03337	2.54098	8.06672e-10	1.84657e-08
AT1G14010		0.51155	0.707203	1.32726	8.28744e-10	1.89226e-08
AT1G02610		0.353345	1.83657	2.87267	8.28966e-10	1.89226e-08
AT1G23490	ARF2-A	0.808795	1.11408	1.06453	8.4116e-10	1.9147e-08
AT2G22980	SCPL13	-0.898179	-1.06208	-1.53306	8.45413e-10	1.92168e-08
AT3G13433		1.5517	2.18412	5.4033	8.56952e-10	1.94518e-08
AT4G20070	AAH	-0.424689	-0.755998	-1.17159	8.83253e-10	1.9965e-08
AT3G13437		1.5025	1.90644	2.96137	8.86944e-10	2.00205e-08
AT4G39030	DTX47	-0.162873	-0.127925	1.6846	9.26641e-10	2.08874e-08
AT1G26200		2.67061	2.30494	4.25783	9.32808e-10	2.09681e-08
AT5G49730	FRO6	0.472353	0.568448	1.168	9.5148e-10	2.13287e-08
AT1G22570	NPF5.15	-0.131329	0.956739	1.97495	9.55174e-10	2.13819e-08
AT1G50280		-0.336703	-0.330445	-1.51372	9.8811e-10	2.20279e-08
AT1G09630	RABA2A	0.439761	0.569477	1.26988	9.98335e-10	2.22253e-08
AT3G46090	ZAT7	3.13719	3.44958	7.38692	1.0161e-09	2.25899e-08
AT2G28150		-0.468974	-0.539949	-1.15096	1.02295e-09	2.2711e-08
AT3G10020		0.580293	1.73179	2.49644	1.02954e-09	2.27637e-08
AT2G41090	CML10	1.5687	0.940209	1.8249	1.03708e-09	2.2868e-08
AT4G25940		0.471223	0.682389	1.77012	1.03879e-09	2.28746e-08
AT3G14620	CYP72A8	1.37573	1.75066	2.96671	1.06516e-09	2.33732e-08
AT5G44575		1.41033	3.42227	4.76633	1.06593e-09	2.33732e-08
AT3G25700		-0.140578	-0.779506	-1.8507	1.09315e-09	2.38448e-08
AT5G59080		0.920235	1.12717	1.18087	1.09741e-09	2.39056e-08
AT5G58350	WNK4	-0.126782	0.509186	1.60001	1.11695e-09	2.42985e-08
AT4G14370		1.79	4.25434	5.13142	1.11974e-09	2.43265e-08
AT1G21920		0.503247	0.766835	1.43078	1.13121e-09	2.45401e-08
AT1G26920		0.0184938	-0.234119	-1.01587	1.14336e-09	2.47402e-08
AT2G42350	ATL40	0.0541377	1.55971	3.13539	1.1466e-09	2.47772e-08
AT1G09560	GLP4	0.996432	1.0179	2.33711	1.16989e-09	2.52132e-08
AT1G22500	ATL15	-0.643766	-0.277621	2.70015	1.17647e-09	2.53214e-08
AT2G32160		0.949087	0.711706	1.81879	1.19271e-09	2.56369e-08
AT5G58730		0.419573	0.527715	1.38452	1.19967e-09	2.57523e-08
AT5G60950	COBL5	0.783516	1.17574	2.67005	1.22718e-09	2.62042e-08
AT1G55260		-0.414834	-0.330269	-1.72939	1.24507e-09	2.65161e-08
AT5G05440	PYL5	0.465064	0.479464	1.6267	1.27446e-09	2.71065e-08
AT5G54860		0.61718	0.909987	1.97645	1.29443e-09	2.73876e-08
AT5G38870	NA	-0.139907	-0.26591	-1.76737	1.30022e-09	2.7474e-08
AT1G65481		3.28374	2.73577	4.93071	1.30558e-09	2.75515e-08
AT2G41100	CML12	1.64811	2.60598	3.31315	1.34252e-09	2.82941e-08
AT3G24760		-0.676752	-1.10832	-0.979138	1.37162e-09	2.88324e-08
AT1G63860		0.924098	2.53684	2.45981	1.38093e-09	2.89905e-08
AT1G22400	UGT85A1	0.0455474	0.00919231	1.30619	1.38891e-09	2.90829e-08
AT1G04980	PDIL2-2	0.469938	1.79999	3.19663	1.41472e-09	2.95468e-08
AT1G03290		0.190748	0.256351	1.28558	1.41734e-09	2.95635e-08
AT1G35230	AGP5	2.28142	2.65372	4.76545	1.44129e-09	3.00243e-08
AT1G14840	MAP70.4	-0.172673	-0.286603	-1.24168	1.46026e-09	3.03548e-08
AT2G16430	PAP10	0.670189	0.665126	1.73061	1.46089e-09	3.03548e-08
AT3G28540		1.53789	1.32168	3.67295	1.46916e-09	3.04875e-08
AT1G20780	PUB44	0.549529	0.486339	1.10362	1.49556e-09	3.09559e-08
AT5G67260	CYCD3;2	-0.20728	-0.330523	-1.07952	1.52502e-09	3.14452e-08
AT5G64240	AMC3	0.33566	1.13255	0.528224	1.55564e-09	3.19547e-08
AT4G02380	SAG21	0.917253	1.62417	3.39098	1.62595e-09	3.31887e-08
AT3G21560	UGT84A2	-0.661974	-1.27095	-1.08042	1.63523e-09	3.33209e-08
AT3G20810	JMJ30	-2.4755	-1.84332	-1.96866	1.63654e-09	3.33209e-08
AT3G19390	RD21C	0.621854	0.614288	1.91334	1.66081e-09	3.37725e-08
AT3G04210		0.486993	0.631421	1.14564	1.66924e-09	3.39015e-08
AT5G41620		0.226749	-0.510955	-1.25682	1.71485e-09	3.46336e-08
AT4G32870		0.818622	0.574889	1.93189	1.72025e-09	3.46767e-08
AT5G65310	ATHB-5	-0.210767	-1.00055	-1.45544	1.73472e-09	3.48383e-08
AT3G15770		0.601459	1.38967	1.9061	1.74218e-09	3.49449e-08
AT5G46240	KAT1	-0.704705	-1.16924	-1.553	1.77065e-09	3.53847e-08
AT5G67520	APK4	1.04845	1.9016	1.69811	1.78975e-09	3.57149e-08
AT5G18270	ANAC087	0.992071	1.22878	3.3382	1.79995e-09	3.57936e-08
AT5G18460		-0.28035	-0.5131	-1.16549	1.81689e-09	3.60863e-08
AT5G61420	MYB28	-0.272785	-0.746573	-1.35743	1.82649e-09	3.62326e-08
AT3G25070	RIN4	0.273497	0.381478	1.02361	1.83442e-09	3.63454e-08
AT4G37530	PER51	1.00818	1.21744	2.41217	1.83997e-09	3.63979e-08
AT1G54210	ATG12A	0.116406	0.415107	1.05501	1.84784e-09	3.64773e-08
AT5G26220	GGCT2;1	-1.21589	-1.88919	-3.74582	1.87025e-09	3.683e-08
AT4G16680		-0.993211	-1.12395	-1.56262	1.88197e-09	3.6947e-08
AT1G14780		2.14845	2.88183	4.51906	1.88303e-09	3.6947e-08
AT3G19010		0.398461	1.09763	1.80573	1.88848e-09	3.70093e-08
AT4G21380	SD18	1.23512	0.923978	2.71596	1.90583e-09	3.72591e-08
AT3G48080	EDS1B	1.73003	1.41223	3.42007	1.95647e-09	3.81111e-08
AT1G67940	ABCI17	0.363815	0.139622	1.3527	1.96155e-09	3.81642e-08
AT3G19100	CRK2	-1.38584	-1.04658	-1.18367	1.97867e-09	3.84512e-08
AT2G02360	PP2B10	0.420577	0.517529	1.03255	2.02812e-09	3.9224e-08
AT1G09140	SR30	-0.62176	-0.808864	-1.01391	2.05322e-09	3.95679e-08
AT1G77500		0.509899	1.07652	1.8106	2.09569e-09	4.02904e-08
AT1G74880	ndhO	-0.411057	-0.648905	-1.07746	2.11956e-09	4.06282e-08
AT1G56510	ADR2	0.0709942	1.31099	1.72481	2.12078e-09	4.06282e-08
AT2G35130		-0.376016	-0.419294	-1.09671	2.17529e-09	4.14763e-08
AT2G02220	PSKR1	0.183386	0.989092	1.6607	2.22506e-09	4.23258e-08
AT4G19160		0.419922	0.750368	1.24206	2.23318e-09	4.24304e-08
AT1G28580		0.0140249	0.383408	1.07744	2.23783e-09	4.24691e-08
AT1G65800	SD16	0.382169	0.519112	1.62367	2.31015e-09	4.3485e-08
AT1G65500		1.65817	2.82375	4.35819	2.31668e-09	4.35107e-08
AT5G60285		2.30674	2.17981	4.87717	2.3837e-09	4.46619e-08
AT2G18670	ATL56	0.131338	0.678072	1.27198	2.405e-09	4.49054e-08
AT5G52760	HIPP14	2.02754	3.05996	5.04194	2.43165e-09	4.52466e-08
AT4G21903		0.328915	0.059432	2.58886	2.45786e-09	4.56295e-08
AT5G46520		0.416492	0.516917	1.57458	2.47008e-09	4.58039e-08
AT3G55470		0.489327	0.274143	1.32938	2.54459e-09	4.71315e-08
AT3G05220	HIPP34	-0.50064	-0.770286	-1.26383	2.5563e-09	4.72945e-08
AT1G75040	PR5	-0.0835526	1.28653	2.68377	2.56933e-09	4.74276e-08
AT1G02360		1.60519	0.984106	2.76004	2.56935e-09	4.74276e-08
AT5G44660		-0.78071	-0.823639	-1.18802	2.57308e-09	4.74425e-08
AT4G36040	ATJ11	0.607887	0.812975	1.8259	2.57669e-09	4.7455e-08
AT5G18860		-0.519455	-0.684245	-2.06358	2.58607e-09	4.75737e-08
AT1G21370		0.329862	0.198195	1.04327	2.59835e-09	4.77131e-08
AT4G04570	CRK40	0.175959	0.886674	1.23631	2.60354e-09	4.77131e-08
AT4G10110		0.103252	0.329363	1.14989	2.60542e-09	4.77131e-08
AT4G19660	NPR4	0.748162	1.2349	1.83999	2.69933e-09	4.9155e-08
AT4G17250		0.470736	0.831677	1.32907	2.71542e-09	4.93371e-08
AT5G52810	SARD4	1.00128	1.01568	2.79057	2.72965e-09	4.95402e-08
AT1G74710	EDS16	0.272405	0.75213	1.83171	2.78465e-09	5.01577e-08
AT1G27300		0.162143	0.777442	1.10789	2.7908e-09	5.01577e-08
AT2G02810	UTR1	0.519559	1.24417	2.42992	2.79284e-09	5.01577e-08
AT2G17650	AAE2	-0.355291	-0.273331	-1.13079	2.79845e-09	5.01577e-08
AT2G28940		0.329048	0.45543	1.39416	2.8039e-09	5.01577e-08
AT2G39660	BIK1	0.298271	0.659588	1.61761	2.86582e-09	5.12088e-08
AT5G43190		0.423779	0.818856	1.14315	2.88371e-09	5.14716e-08
AT3G02770		0.438588	0.428423	1.02327	2.90273e-09	5.16972e-08
AT5G40890	CLC-A	0.425351	0.910717	1.15242	2.94253e-09	5.22912e-08
AT1G21460	SWEET1	-1.0798	-0.668902	-0.716851	2.99969e-09	5.30743e-08
AT5G51390		0.519365	1.54747	1.78632	3.00975e-09	5.31941e-08
AT1G14360	UTR3	0.589673	1.11045	2.16689	3.05922e-09	5.40095e-08
AT3G45730		0.0557419	0.903794	1.37723	3.25293e-09	5.70566e-08
AT1G72680	CAD1	0.478645	0.795401	1.99357	3.27811e-09	5.7436e-08
AT1G54200		-0.954868	-1.21114	-1.71628	3.35238e-09	5.86738e-08
AT3G46600	SCL30	1.0856	1.72594	1.98384	3.51497e-09	6.12549e-08
AT2G31880	SOBIR1	1.26294	2.06298	3.12731	3.55351e-09	6.17618e-08
AT5G62220	XLT2	0.202491	-0.195636	-1.2771	3.55549e-09	6.17618e-08
AT3G53270		0.298009	0.458736	1.13261	3.57128e-09	6.19698e-08
AT5G04720	ADR1-L2	0.36787	1.17777	1.80443	3.65236e-09	6.31738e-08
AT4G12010	DSC1	0.0922661	0.417852	1.16851	3.68074e-09	6.35968e-08
AT4G29720	PAO5	-0.114712	-0.453163	-1.07494	3.73612e-09	6.43477e-08
AT4G28900	NA	-0.987392	-0.72867	-2.57751	3.82016e-09	6.55167e-08
AT2G43920	HOL2	-0.74844	-0.969802	-1.77311	3.84223e-09	6.57561e-08
AT4G26850	VTC2	-0.345413	-1.00547	-0.993393	3.89287e-09	6.63425e-08
AT2G22230		0.0492147	-0.0126926	-1.14141	3.92119e-09	6.6685e-08
AT3G02370		-0.888881	-0.973949	-1.16049	3.9495e-09	6.69556e-08
AT4G23670		-1.68788	-1.50894	-2.15347	3.9809e-09	6.73327e-08
AT3G07800	TK1A	0.718251	0.946885	1.21284	3.98421e-09	6.73327e-08
AT1G75170		0.123611	-0.0301137	1.16397	4.00146e-09	6.74835e-08
AT4G12120	SEC1B	0.280157	0.40478	1.18455	4.07634e-09	6.86035e-08
AT2G47130	SDR3A	1.29975	1.43941	4.07817	4.1096e-09	6.8934e-08
AT3G26470		0.614858	0.786819	3.31549	4.11724e-09	6.8934e-08
AT5G16370	AAE5	-0.264787	0.596366	1.2957	4.15038e-09	6.94172e-08
AT1G18390		0.168175	0.58521	1.66652	4.28233e-09	7.1403e-08
AT3G05030	NHX2	0.0261747	-0.0116264	-1.10841	4.34472e-09	7.21687e-08
AT2G41410	CML35	0.235447	0.73872	1.97786	4.38157e-09	7.25353e-08
AT1G78410	VQ10	1.05354	1.6415	3.80588	4.40218e-09	7.27117e-08
AT1G48780		-0.557923	-0.656948	-1.4725	4.40568e-09	7.27117e-08
AT3G23120	AtRLP38	1.1543	1.37821	3.54392	4.44701e-09	7.3319e-08
AT2G38250	GT-3B	0.784311	1.54921	2.85286	4.55103e-09	7.473e-08
AT4G04960	LECRK71	0.391577	0.761725	1.47347	4.57206e-09	7.49236e-08
AT1G71990	FUT13	-0.583177	-0.561577	-1.52895	4.63018e-09	7.57229e-08
AT2G29990	NDA2	-0.0161935	0.281942	1.19422	4.72839e-09	7.71732e-08
AT1G80920	ATJ8	0.636995	1.7342	2.00686	4.74323e-09	7.73375e-08
AT5G56040		-0.22534	-0.776909	-1.05021	4.79561e-09	7.79563e-08
AT1G30530	UGT78D1	-1.08342	-1.29465	-1.44691	4.86879e-09	7.90666e-08
AT3G53990		0.431929	0.933214	1.02446	4.88923e-09	7.93191e-08
AT5G01610		0.98668	0.990157	2.20858	5.08464e-09	8.18339e-08
AT3G14590	NTMC2TYPE6.2	-0.188252	1.1836	1.23361	5.13448e-09	8.24722e-08
AT2G27920	SCPL51	0.228736	0.264581	1.28287	5.16423e-09	8.27861e-08
AT5G11250		0.440691	0.974671	1.36508	5.17272e-09	8.28403e-08
AT4G18670	LRX5	0.0603287	-0.0107035	-1.2603	5.2182e-09	8.3486e-08
AT5G64120	PER71	2.02913	2.94562	4.60097	5.32099e-09	8.47957e-08
AT1G69520		0.761674	0.930772	2.72668	5.327e-09	8.48082e-08
AT4G33360	FLDH	0.605652	0.480539	1.08214	5.33527e-09	8.48564e-08
AT2G04450	NUDT6	1.55195	1.2059	4.74981	5.35887e-09	8.51483e-08
AT2G32210		1.8644	2.89346	4.21671	5.40998e-09	8.57921e-08
AT2G02390	ATGSTZ1	0.090141	0.41322	1.07504	5.443e-09	8.61472e-08
AT3G11580		0.465303	0.711662	2.19697	5.4753e-09	8.65738e-08
AT4G15450		-0.341118	-0.356799	-1.27093	5.49991e-09	8.67937e-08
AT2G39250	SNZ	-0.282578	-0.843107	-1.80377	5.56682e-09	8.75936e-08
AT5G50170		-0.542522	-0.753668	-1.45234	5.57676e-09	8.7665e-08
AT3G25495	NA	-0.76947	-0.714599	-1.07319	5.64651e-09	8.86754e-08
AT1G80440		0.858296	1.86235	2.68986	5.65922e-09	8.87889e-08
AT3G02550	LBD41	0.348253	0.965552	1.98631	5.67265e-09	8.89136e-08
AT2G42790	CSY3	0.0554552	0.351312	1.21832	5.74118e-09	8.98141e-08
AT2G16750		-0.0507267	0.524421	-2.07875	5.90192e-09	9.17969e-08
AT1G25390	LRK10L-1.1	0.132232	0.543001	1.19478	6.1047e-09	9.46784e-08
AT3G51480	GLR3.6	-0.244032	-0.41159	-1.94142	6.18038e-09	9.54047e-08
AT4G13810	RLP47	0.609257	0.887229	2.23636	6.18655e-09	9.54047e-08
AT1G15180	DTX13	-0.310304	-0.404939	-1.00431	6.18911e-09	9.54047e-08
AT3G16370	APG	0.156533	0.11222	-1.12563	6.19924e-09	9.54047e-08
AT3G28450	BIR2	0.267297	0.684521	1.0021	6.26182e-09	9.61947e-08
AT5G48360	FH9	-0.428985	-0.741574	-2.03525	6.42695e-09	9.80041e-08
AT5G66060	P4H10	0.432208	0.634463	1.00351	6.49155e-09	9.86135e-08
AT2G42170		-0.531472	-0.829164	-2.25953	6.49188e-09	9.86135e-08
AT5G66460	MAN7	-1.01876	-0.84477	-1.25183	6.50155e-09	9.86135e-08
AT1G09970	LRR XI-23	0.322095	0.865649	1.03873	6.54923e-09	9.91993e-08
AT2G47730	GSTF8	0.608385	0.939369	1.35361	6.63128e-09	1.00042e-07
AT3G26600	ARO4	0.314049	0.465755	1.19504	6.65263e-09	1.00204e-07
AT1G79460	GA2	-0.38726	-0.492498	-1.8521	6.72022e-09	1.01034e-07
AT2G25510		1.35377	1.13729	2.89082	6.72748e-09	1.01049e-07
AT5G50200	NRT3.1	1.37763	1.86318	3.39909	6.76426e-09	1.01508e-07
AT1G32240	KAN2	-0.485149	-1.12738	-1.3446	6.79526e-09	1.01879e-07
AT5G42010		0.17637	0.805343	1.87826	6.82865e-09	1.0219e-07
AT1G70550		-0.354888	-1.10987	-1.25786	6.87673e-09	1.02815e-07
AT1G16110	WAKL6	0.720673	1.96779	2.33745	6.91892e-09	1.0316e-07
AT1G67920		-0.0561417	0.330006	1.96492	7.0292e-09	1.04575e-07
AT4G29810	ATMKK2	0.450343	0.462168	1.11622	7.03963e-09	1.04575e-07
AT4G00900	ECA2	-0.588561	-0.622297	-1.07535	7.07166e-09	1.04955e-07
AT3G28160	NA	0.0126748	-0.221225	-2.177	7.1005e-09	1.05094e-07
AT2G17880		0.461721	1.68837	1.88942	7.11535e-09	1.05218e-07
AT4G17680		-0.162904	-0.777618	-1.73763	7.14464e-09	1.05554e-07
AT2G41430	ERD15	0.438319	1.54045	1.32651	7.15487e-09	1.05609e-07
AT2G31090		0.426637	0.841773	1.0105	7.2218e-09	1.065e-07
AT4G01700		0.300358	0.352376	1.57223	7.26516e-09	1.06945e-07
AT5G65700	BAM1	-0.319267	-0.506201	-1.15723	7.2872e-09	1.07172e-07
AT5G37540		0.143232	1.58662	2.15048	7.52105e-09	1.10012e-07
AT1G63420		-0.751425	-0.967133	-1.16632	7.58905e-09	1.10907e-07
AT4G25835		0.172831	0.94129	1.33854	7.64414e-09	1.11611e-07
AT4G28270	RMA2	0.846825	1.09509	2.11575	7.6737e-09	1.11942e-07
AT4G01120	GBF2	-0.626093	-0.699538	-1.02347	7.88661e-09	1.14532e-07
AT2G41330		-0.15765	-0.449717	-1.20218	7.9715e-09	1.15558e-07
AT5G43420	ATL16	1.96228	2.63311	3.6793	8.04543e-09	1.16526e-07
AT5G18360		0.316961	1.2988	1.28053	8.06997e-09	1.16777e-07
AT3G15310	NA	-0.566045	-1.93126	-3.1781	8.10098e-09	1.17121e-07
AT1G01010	NAC001	1.14562	1.34959	3.191	8.12043e-09	1.17193e-07
AT1G13750	PAP1	1.01641	1.07706	1.7874	8.25186e-09	1.18667e-07
AT2G15390	FUT4	1.35491	1.89832	2.91951	8.34898e-09	1.19851e-07
AT1G76980		0.406575	0.949902	2.43551	8.3792e-09	1.20148e-07
AT1G80640		-0.124383	-0.142134	-1.01006	8.38448e-09	1.20148e-07
AT5G54610	BAD1	2.08553	1.5632	3.27522	8.59371e-09	1.22678e-07
AT1G49000		0.608737	1.74153	3.09822	8.59891e-09	1.22678e-07
AT5G61480	TDR	-0.710273	-0.841808	-1.17398	8.66284e-09	1.23373e-07
AT3G63200	PLP9	0.10055	-0.330818	-2.32246	8.67372e-09	1.2342e-07
AT2G40095		0.138142	0.607651	2.01577	8.74296e-09	1.24187e-07
AT4G05070		1.0657	1.15486	1.72677	8.89583e-09	1.25917e-07
AT3G06130	HIPP32	-0.383557	-0.664883	-1.1262	8.94325e-09	1.26367e-07
AT4G12880	ENODL19	-0.3056	-0.358027	-1.72585	8.99178e-09	1.26722e-07
AT1G27100		0.710288	1.39739	1.58782	9.04777e-09	1.27289e-07
AT3G03990	D14	0.33718	0.361867	1.15487	9.25826e-09	1.30025e-07
AT4G36240	GATA7	0.152271	-0.0488599	-1.23775	9.35427e-09	1.31146e-07
AT2G25000	WRKY60	2.05533	2.36801	3.52463	9.4562e-09	1.3246e-07
AT4G23750	CRF2	-0.890531	-1.421	-1.63866	9.51295e-09	1.32911e-07
AT3G03000	CML18	0.729496	0.874139	1.10213	9.58828e-09	1.33733e-07
AT4G02430	SR34b	-0.679184	-0.952999	-1.04089	1.0003e-08	1.38209e-07
AT4G17070		0.576094	0.412126	1.09544	1.02648e-08	1.41343e-07
AT2G25200		0.71034	1.12137	1.7432	1.02969e-08	1.41665e-07
AT5G62100	ATBAG2	-0.00842038	-0.41273	-1.07943	1.03638e-08	1.42464e-07
AT5G06270		-0.342234	-1.34863	-1.29265	1.03816e-08	1.42588e-07
AT4G13990	GT14	-0.639309	-0.879873	-1.98734	1.04192e-08	1.42984e-07
AT5G55930	OPT1	-0.239819	0.48605	1.56512	1.0472e-08	1.43466e-07
AT2G33530	SCPL46	0.449936	0.34905	1.16674	1.07254e-08	1.46689e-07
AT1G22410		0.350336	0.705124	1.258	1.10796e-08	1.50897e-07
AT1G35670	CPK11	0.444647	0.978484	1.30869	1.11866e-08	1.52191e-07
AT4G26270	PFK3	0.277371	-0.0439445	1.41119	1.11934e-08	1.52191e-07
AT1G63240		-0.570894	-0.561574	-1.17018	1.15608e-08	1.56269e-07
AT3G17790	PAP17	-0.774938	-1.91298	-1.64782	1.17024e-08	1.57919e-07
AT4G39640	GGT1	0.916497	1.14984	0.8883	1.17194e-08	1.58017e-07
AT1G72280	AERO1	0.449675	1.12213	2.18588	1.18515e-08	1.59665e-07
AT2G43200		0.0161752	-0.415692	-1.53464	1.20714e-08	1.62223e-07
AT4G02520	GSTF2	0.344787	0.337378	1.85073	1.21961e-08	1.63358e-07
AT5G15870		0.359389	0.60726	1.32805	1.22674e-08	1.64082e-07
AT4G15070		0.375365	0.822266	1.70319	1.22704e-08	1.64082e-07
AT3G03855	NA	0.457002	0.527888	1.38324	1.2422e-08	1.65206e-07
AT1G01300	APF2	-0.129922	-0.280243	-1.02787	1.24279e-08	1.65206e-07
AT1G50430	DWF5	0.313772	0.46938	1.105	1.24284e-08	1.65206e-07
AT1G65010		0.171128	-0.0098131	-1.12864	1.24476e-08	1.65224e-07
AT2G30490	CYP73A5	-0.0315251	0.273117	1.17813	1.24922e-08	1.65681e-07
AT1G61970		-0.965519	-0.937684	-1.25492	1.25863e-08	1.66655e-07
AT1G80960		0.432772	0.790289	1.09412	1.28536e-08	1.69365e-07
AT4G00850	GIF3	0.821248	0.897707	1.99944	1.2981e-08	1.70765e-07
AT2G37830	NA	0.867184	1.07378	4.12312	1.30701e-08	1.71659e-07
AT4G20000		2.69283	4.57926	5.99732	1.30864e-08	1.71734e-07
AT5G57800	CER3	0.879414	1.34362	0.805048	1.33484e-08	1.74607e-07
AT4G26990		0.815307	0.506321	1.21284	1.34907e-08	1.76041e-07
AT1G36622		2.01385	2.35311	5.29719	1.35917e-08	1.77217e-07
AT1G62300	WRKY6	0.260911	0.733155	2.20254	1.36043e-08	1.77239e-07
AT5G44567		1.2443	1.45997	3.32636	1.37042e-08	1.78111e-07
AT5G08600		0.272219	0.0192736	-1.52909	1.37764e-08	1.78906e-07
AT1G74210	GDPD5	0.326539	0.307571	1.12379	1.38469e-08	1.79533e-07
AT2G17730	NIP2	0.133777	0.509874	1.33457	1.4006e-08	1.81043e-07
AT3G26460		-3.05114	-2.85823	-2.25471	1.41522e-08	1.82615e-07
AT1G80300	AATP1	-0.571053	-0.811865	-1.09271	1.42815e-08	1.83699e-07
AT3G62410	CP12-2	0.56412	0.632286	1.35875	1.42984e-08	1.8377e-07
AT1G18360		-0.569208	-0.67172	-1.86423	1.48749e-08	1.90425e-07
AT5G37480		0.498819	0.431033	1.11262	1.50626e-08	1.92372e-07
AT1G10140		-0.0393103	0.654317	1.25451	1.51473e-08	1.93301e-07
AT5G59960		0.275496	0.835976	1.02709	1.52697e-08	1.94709e-07
AT5G23170		-0.638668	-0.732396	-1.32291	1.53385e-08	1.95433e-07
AT4G33420		-0.102383	1.27801	1.37584	1.55161e-08	1.96996e-07
AT1G62050		-0.184544	-0.878306	-1.12309	1.55219e-08	1.96996e-07
AT1G04620	HCAR	-0.801862	-1.01526	-0.903857	1.59968e-08	2.02706e-07
AT5G03830		-0.727614	-0.839513	-1.23233	1.62119e-08	2.05271e-07
AT4G09500	UGT79B7	-1.04752	-1.33244	-1.96717	1.67527e-08	2.10148e-07
AT1G78890		0.364838	0.720448	1.03917	1.77389e-08	2.2115e-07
AT3G54830		-0.408069	-0.572066	-3.42682	1.80734e-08	2.24457e-07
AT5G25980	TGG2	-1.87175	-1.69324	-2.35764	1.83702e-08	2.27613e-07
AT3G11490	ROPGAP4	-0.607179	-0.702118	-1.2873	1.83935e-08	2.27613e-07
AT3G18250		1.24649	1.38659	4.43783	1.83939e-08	2.27613e-07
AT2G44980	CHR10	0.20684	0.401376	1.74823	1.85043e-08	2.28756e-07
AT1G25550	HHO3	0.415942	1.22146	1.74806	1.86746e-08	2.3051e-07
AT3G27250		-1.24168	-1.31332	-2.28901	1.88279e-08	2.32048e-07
AT5G45000		2.27755	1.94125	4.38294	1.89615e-08	2.33518e-07
AT2G16700	ADF5	-0.128928	0.344385	1.06028	1.92358e-08	2.36518e-07
AT1G21390	emb2170	0.332674	0.741309	1.51068	1.97473e-08	2.42091e-07
AT3G21270	DOF3.1	-0.0621931	-0.450346	-1.12985	1.98007e-08	2.42196e-07
AT2G42950		0.264296	0.343112	1.47342	1.98534e-08	2.42416e-07
AT5G11590	DREB3	0.355821	-0.246145	-2.19424	2.01372e-08	2.45202e-07
AT1G08930	ERD6	0.508014	0.623189	1.53139	2.02059e-08	2.45853e-07
AT1G76490	HMG1	-0.0116623	-0.103209	-1.07303	2.06759e-08	2.51007e-07
AT3G47640	BHLH47	0.725966	-0.947743	-1.37559	2.076e-08	2.5184e-07
AT5G12930		0.671823	0.876142	2.6837	2.08896e-08	2.53222e-07
AT2G34490	CYP710A2	-1.33421	-1.08842	-2.59337	2.13551e-08	2.58285e-07
AT4G35110		0.243992	0.747016	2.08252	2.13874e-08	2.58482e-07
AT3G63010	GID1B	0.160283	0.48304	1.49532	2.15446e-08	2.59995e-07
AT5G56870	BGAL4	0.350553	1.22622	3.23138	2.16593e-08	2.61185e-07
AT3G21750	UGT71B1	-0.243838	-0.632173	-1.25766	2.23818e-08	2.68611e-07
AT1G51920		0.567945	2.12852	5.27618	2.24109e-08	2.68611e-07
AT1G62290	APA2	0.0666079	-0.347035	-1.40002	2.24215e-08	2.68611e-07
AT5G46230		0.932577	0.844215	2.5187	2.26063e-08	2.7031e-07
AT1G66970	SVL2	0.755651	0.657593	1.25935	2.26162e-08	2.7031e-07
AT4G27595		-0.398942	-0.620374	-1.71533	2.28398e-08	2.72432e-07
AT2G02350	SKIP3	0.0645704	0.484319	1.61564	2.29547e-08	2.73348e-07
AT5G22460		-1.1348	-0.969831	-2.03563	2.33443e-08	2.76817e-07
AT4G39580		0.919541	1.45827	2.57857	2.33932e-08	2.77145e-07
AT3G50660	CYP90B1	-0.657963	-0.651099	-1.15739	2.34707e-08	2.77859e-07
AT5G18630		0.32461	0.991025	1.16783	2.36871e-08	2.80012e-07
AT1G45145	TRX5	-0.129512	0.603464	1.57193	2.39163e-08	2.82516e-07
AT2G05510		4.70256	2.71892	7.08222	2.42321e-08	2.85479e-07
AT4G37180	HHO5	0.341552	1.03053	2.1355	2.42377e-08	2.85479e-07
AT2G42980		-0.811435	-1.50208	-1.80704	2.46665e-08	2.90202e-07
AT5G07830	AtGUS2	0.0453721	0.297766	1.36809	2.46744e-08	2.90202e-07
AT5G67200		-0.731872	-1.16245	-1.60901	2.47355e-08	2.90709e-07
AT5G13240		-0.727102	-0.561444	-1.15956	2.51634e-08	2.94457e-07
AT5G20960	AAO1	0.585747	0.994291	1.86754	2.53783e-08	2.96544e-07
AT1G19610	PDF1.4	2.10856	2.17442	4.59688	2.5452e-08	2.9719e-07
AT1G59840	CCB4	-1.03575	-0.871197	-1.36951	2.56877e-08	2.99727e-07
AT2G16870		0.215548	0.547413	1.50088	2.59302e-08	3.02069e-07
AT3G28850		0.398638	0.907047	1.65666	2.59443e-08	3.02069e-07
AT2G35810		0.233428	0.331267	1.30737	2.63017e-08	3.05572e-07
AT2G17120	LYM2	0.351791	0.691962	1.5152	2.63906e-08	3.06384e-07
AT2G01670	NUDT17	0.403031	0.318874	1.27827	2.68604e-08	3.11615e-07
AT4G15550	UGT75D1	0.638922	0.356281	-1.08864	2.76996e-08	3.19067e-07
AT1G48280		0.114934	0.792976	1.85477	2.77736e-08	3.19466e-07
AT4G36990	HSFB1	0.212625	0.573489	1.73192	2.78109e-08	3.19667e-07
AT4G34650	SQS2	-0.729943	-0.677371	-2.44357	2.78389e-08	3.19763e-07
AT4G00400	GPAT8	0.0572219	0.270908	-1.16436	2.79599e-08	3.20925e-07
AT1G05340		0.847151	2.39927	2.73984	2.8136e-08	3.22262e-07
AT5G40920	NA	-0.0677317	0.336261	1.0071	2.8444e-08	3.251e-07
AT5G60100	PRR3	-1.49333	-1.50157	-1.12162	2.86271e-08	3.26502e-07
AT2G21210		0.184802	-0.472634	-1.65303	2.88259e-08	3.28092e-07
AT3G47420	ATPS3	-0.210521	-1.51321	-1.27959	2.89283e-08	3.28387e-07
AT4G39890	RABH1C	0.580666	1.58557	2.02273	2.89342e-08	3.28387e-07
AT1G14200		0.928319	0.795259	1.72839	2.9191e-08	3.3107e-07
AT1G78170		-0.344251	-1.33122	-1.5304	2.93656e-08	3.32585e-07
AT4G18890	BEH3	-0.539893	0.198451	1.41839	3.03986e-08	3.42608e-07
AT5G45110	NPR3	0.989324	1.79069	2.22427	3.14033e-08	3.53195e-07
AT4G12130		-0.71144	-1.12056	-0.868823	3.1993e-08	3.59093e-07
AT1G43910		0.704123	1.00416	2.95792	3.19942e-08	3.59093e-07
AT1G09080	MED37B	1.23428	3.89368	5.03784	3.22327e-08	3.6127e-07
AT3G09830	PCRK1	0.257597	0.845534	1.39524	3.23426e-08	3.62e-07
AT4G11000		1.00087	2.17122	2.99368	3.32719e-08	3.7112e-07
AT2G20142		1.72235	2.53101	3.47906	3.33479e-08	3.71612e-07
AT4G37520	PER50	0.681864	0.996701	2.4001	3.33618e-08	3.71612e-07
AT1G68600	ALMT5	-0.8454	-0.526711	-1.93911	3.36565e-08	3.73974e-07
AT2G40475		-0.387183	-0.745981	-1.20525	3.36662e-08	3.73974e-07
AT5G35777	NA	1.5963	2.97176	1.55234	3.37573e-08	3.74472e-07
AT2G05520	GRP3	0.206837	0.541159	1.0973	3.55394e-08	3.91543e-07
AT2G18890		0.553656	0.389041	-1.48923	3.55619e-08	3.91543e-07
AT1G17430		0.374421	0.465064	1.18092	3.57991e-08	3.9362e-07
AT5G20150	SPX1	-0.933765	-2.54978	-1.95765	3.63173e-08	3.97968e-07
AT1G18650	PDCB3	-0.473594	-0.675164	-1.57225	3.69642e-08	4.03964e-07
AT5G22520		1.71093	2.72938	4.90443	3.72614e-08	4.06938e-07
AT4G34860	INVB	-1.22788	-0.617835	0.149262	3.75327e-08	4.09348e-07
AT3G09020		1.77903	2.04623	4.38238	3.78046e-08	4.1176e-07
AT1G76955		0.956244	0.536005	2.76542	3.8655e-08	4.20137e-07
AT5G54140	ILL3	-0.11548	-0.0973266	1.17258	3.86774e-08	4.20137e-07
AT3G04485		-0.738958	-0.789144	-1.17967	3.91009e-08	4.24169e-07
AT2G28120		0.02636	1.17187	1.63462	3.92699e-08	4.25718e-07
AT2G45170	ATG8E	-0.0115165	1.08816	1.43065	3.93785e-08	4.26609e-07
AT5G07770		0.74316	0.452878	1.37562	3.97134e-08	4.29663e-07
AT4G33050	EDA39	0.931816	1.85978	2.45551	3.98998e-08	4.3053e-07
AT4G13840	CER26	-0.0384225	-0.299423	-1.00566	4.03329e-08	4.34152e-07
AT5G47800		-0.958498	-1.25339	-1.19983	4.03958e-08	4.34436e-07
AT4G14400	ACD6	1.17317	0.640473	2.30234	4.08873e-08	4.38557e-07
AT3G57040	ARR9	-0.249027	-0.476193	-1.28547	4.09437e-08	4.38872e-07
AT5G15950	SAMDC2	-0.0220293	-1.52316	-1.43069	4.11436e-08	4.40724e-07
AT5G44040		0.237051	0.067773	-1.28302	4.14027e-08	4.42329e-07
AT1G67980	CCOAMT	1.25808	1.03183	3.90651	4.1584e-08	4.43974e-07
AT4G02810	FAF1	-0.647458	-1.33894	-2.06671	4.25982e-08	4.53607e-07
AT5G13930	CHS	-3.08642	-2.7975	-3.13418	4.27731e-08	4.5517e-07
AT1G25220	ASB1	-0.499119	-0.204977	1.27327	4.30255e-08	4.57555e-07
AT5G39050	PMAT1	0.106629	0.450616	1.4733	4.3199e-08	4.59099e-07
AT5G39580	PER62	3.41333	6.54003	7.22964	4.32601e-08	4.59405e-07
AT3G17420	GPK1	0.195521	0.443079	1.18884	4.46435e-08	4.72282e-07
AT2G24240		0.0483419	0.680778	1.80051	4.53145e-08	4.78445e-07
AT5G06710	HAT14	-0.371955	-0.189776	-1.18938	4.55313e-08	4.80108e-07
AT5G16720	MYOB3	-0.646452	-0.667238	-1.16755	4.72639e-08	4.96118e-07
AT3G04160		-0.70374	-0.811557	-1.22933	4.73474e-08	4.96555e-07
AT4G22530		1.21061	1.76485	1.98828	4.73668e-08	4.96555e-07
AT2G38400	AGT3	-0.995499	-1.14384	-1.4659	4.75015e-08	4.97183e-07
AT5G38900		1.96119	2.09118	4.21879	4.75188e-08	4.97183e-07
AT2G25930	ELF3	-1.05734	-0.894195	-0.528432	4.8592e-08	5.08084e-07
AT3G12040	MAG	1.61603	1.66716	2.48824	4.91118e-08	5.12396e-07
AT2G31870	PARG1	0.00306173	0.543154	1.05354	4.91193e-08	5.12396e-07
AT3G45443		-0.255072	-0.244373	-1.09232	5.00612e-08	5.20758e-07
AT4G22540	ORP2A	0.315701	1.10142	1.1505	5.0277e-08	5.22335e-07
AT5G64640	PME64	-0.228308	-0.25803	-1.24984	5.02772e-08	5.22335e-07
AT5G02670		-0.62408	-0.959556	-1.38729	5.17229e-08	5.36323e-07
AT2G15080	AtRLP19	1.09838	1.15919	2.22425	5.24964e-08	5.43301e-07
AT3G54910		-0.952782	-1.17988	-1.8319	5.38911e-08	5.55606e-07
AT1G22510		0.245178	1.11936	1.53272	5.40798e-08	5.57197e-07
AT4G38770	PRP4	-0.0963175	-0.157041	-1.9004	5.44093e-08	5.60236e-07
AT3G08970	ERDJ3A	0.426917	0.948029	1.86617	5.4547e-08	5.61297e-07
AT5G12050		0.472631	0.567367	-1.49279	5.63652e-08	5.7744e-07
AT5G38865		-0.333807	-0.197099	-1.81725	5.65165e-08	5.78625e-07
AT1G76610		-1.47966	-1.35341	-3.01058	5.67195e-08	5.79604e-07
AT3G05880	RCI2A	-0.20357	-0.183222	-1.02658	5.69313e-08	5.81037e-07
AT4G36180		-1.20497	-1.04394	-1.6264	5.87122e-08	5.97004e-07
AT5G26340	STP13	0.321328	0.714268	2.38309	5.90822e-08	5.9959e-07
AT2G35700	ERF038	-0.0388058	-0.686152	-2.07206	5.94395e-08	6.02839e-07
AT1G69252		-0.59244	-0.715665	-1.07661	5.96746e-08	6.04845e-07
AT1G66350	RGL1	-0.949277	-0.818472	-1.56106	6.04513e-08	6.11188e-07
AT1G55450		1.16335	1.97624	2.19467	6.12191e-08	6.18179e-07
AT3G28210	SAP12	0.962637	1.11117	3.29494	6.21293e-08	6.262e-07
AT3G55240		1.32178	1.6753	0.334948	6.28873e-08	6.33446e-07
AT1G60830		0.551066	0.238069	3.71499	6.3953e-08	6.43781e-07
AT2G39180	CCR2	-0.201876	-0.203267	-1.83416	6.41021e-08	6.44481e-07
AT5G05190	EDR4	0.546707	1.08697	1.54835	6.44105e-08	6.4718e-07
AT4G01750	RGXT2	0.668427	0.94319	2.32162	6.51023e-08	6.52109e-07
AT4G23030	DTX49	0.0148981	0.00805422	1.28744	6.52104e-08	6.52788e-07
AT1G12010		-0.729586	-1.24931	-2.33344	6.57525e-08	6.57809e-07
AT1G55810	UKL3	-0.463732	-1.20067	-1.50269	6.85064e-08	6.81992e-07
AT4G09750		-0.181854	-0.21544	1.05505	6.92989e-08	6.89036e-07
AT5G49450	BZIP1	0.0992703	1.4192	1.89455	7.02313e-08	6.97004e-07
AT4G23490		-0.247614	-0.434495	-1.42639	7.03154e-08	6.97004e-07
AT3G13910		0.197736	0.269764	1.27169	7.16569e-08	7.08136e-07
AT1G21000		0.454912	0.87765	1.07781	7.23067e-08	7.14122e-07
AT2G31790	UGT74C1	-0.976927	-1.13981	-1.78139	7.24223e-08	7.14769e-07
AT4G23600	CORI3	-1.79634	-0.955031	-4.14003	7.25105e-08	7.14769e-07
AT2G29320		0.710453	0.413081	1.30244	7.25311e-08	7.14769e-07
AT1G03230		0.512384	1.07746	1.33487	7.25485e-08	7.14769e-07
AT3G19820	DIM	-0.637105	-0.543011	-1.52259	7.39311e-08	7.26623e-07
AT2G41312		-0.426812	-0.638497	-1.82641	7.4708e-08	7.32925e-07
AT5G55560	WNK11	0.245069	0.408954	1.66793	7.66788e-08	7.49519e-07
AT3G29810	COBL3	1.33315	1.31128	1.01435	7.67232e-08	7.49519e-07
AT4G33625		-0.159479	-0.377304	-1.4341	7.71501e-08	7.52783e-07
AT5G50370	ADK2	-0.302408	-0.562155	-1.10272	7.72253e-08	7.53062e-07
AT5G08790	NAC081	0.719911	1.16516	1.86947	7.96014e-08	7.72978e-07
AT5G64620	C/VIF2	-0.804694	-0.925628	-1.12455	8.04445e-08	7.79763e-07
AT3G08660		-0.0417359	-0.562915	-1.27975	8.09796e-08	7.82961e-07
AT3G10080		-0.760834	-0.974848	-1.53976	8.29381e-08	8.00582e-07
AT3G13310		0.331769	0.21763	1.43201	8.44062e-08	8.12334e-07
AT1G33610		1.06479	1.95493	2.09774	8.5524e-08	8.22116e-07
AT5G48250	COL10	-1.20794	-1.71888	-0.94005	8.75624e-08	8.38726e-07
AT5G11550		-0.578548	-0.746405	-1.33032	8.78647e-08	8.40627e-07
AT4G14040	SBP2	-0.726543	-0.594532	-1.42376	8.81053e-08	8.42432e-07
AT3G11650	NHL2	0.728789	1.40232	1.61393	8.81804e-08	8.42653e-07
AT3G45160		-0.220064	-0.549012	-1.47279	9.0187e-08	8.61173e-07
AT4G30660		-0.471783	-0.56777	-1.59248	9.08895e-08	8.66497e-07
AT5G45830	DOG1	-0.178187	-0.544579	-2.45409	9.10216e-08	8.67247e-07
AT3G63420	AGG1	0.479173	0.433136	1.1028	9.12622e-08	8.68518e-07
AT3G21250	MRP6	-0.768775	-0.569532	-1.34077	9.31323e-08	8.84757e-07
AT4G17770	TPS5	0.051529	-0.277421	-1.15824	9.32673e-08	8.85521e-07
AT1G63750		0.441834	1.84486	1.69435	9.39065e-08	8.90546e-07
AT1G09680		0.366048	0.260252	1.38814	9.5757e-08	9.07161e-07
AT5G48540	CRRSP55	1.44205	1.73214	1.90688	9.57705e-08	9.07161e-07
AT1G26230	CPN60B4	-0.91793	-1.057	-1.54171	9.69409e-08	9.1664e-07
AT5G46080		0.567085	0.973264	1.31504	9.73432e-08	9.19907e-07
AT4G38300		-0.481672	-0.981637	-1.26485	9.89838e-08	9.33073e-07
AT2G37790	AKR4C10	-0.695401	-0.604413	-1.98148	9.90744e-08	9.33073e-07
AT1G63350		0.717417	0.919694	1.59834	9.98607e-08	9.38771e-07
AT5G66490		0.392116	0.884141	1.63224	1.00547e-07	9.43333e-07
AT1G62560	FMOGS-OX3	-2.17361	-1.63399	-3.25833	1.00579e-07	9.43333e-07
AT1G25560	TEM1	0.776665	0.880642	1.58388	1.00939e-07	9.46162e-07
AT3G30180	CYP85A2	0.225545	-0.0250698	1.48385	1.01309e-07	9.4908e-07
AT2G18660	EGC2	0.528183	1.50124	3.89699	1.01593e-07	9.49544e-07
AT1G05710		0.535907	1.33878	2.05489	1.01717e-07	9.50163e-07
AT1G04040		1.21015	0.780967	-0.6271	1.03049e-07	9.60387e-07
AT1G18200	RABA6B	1.08411	1.97066	2.34197	1.05113e-07	9.7738e-07
AT5G58120		0.579871	1.66387	2.22702	1.06326e-07	9.87222e-07
AT3G25882	NIMIN-2	1.07945	1.49738	2.78257	1.06649e-07	9.89391e-07
AT1G18773		-0.648081	-0.848714	-1.16274	1.06892e-07	9.91074e-07
AT2G45510	CYP704A2	0.37414	0.296736	1.48015	1.07568e-07	9.95633e-07
AT4G30650		-0.706846	-0.485	-1.44338	1.08175e-07	9.99987e-07
AT5G61570		-0.248039	-0.684615	-1.54719	1.09122e-07	1.00714e-06
AT3G17070	PER29	-1.2794	-0.332015	-0.998582	1.10717e-07	1.01781e-06
AT1G09740		0.0627301	0.298131	1.12019	1.11249e-07	1.02096e-06
AT2G35860	FLA16	0.239061	0.0651193	-1.8332	1.1159e-07	1.02351e-06
AT3G49120	PER34	1.12522	1.2975	2.89122	1.13657e-07	1.03952e-06
AT5G26230	MAKR1	-0.190111	-0.663621	-1.6134	1.14767e-07	1.04754e-06
AT5G57630	CIPK21	-0.0692362	0.376095	1.08471	1.15032e-07	1.04797e-06
AT4G27450		0.0124086	1.12649	1.87909	1.17098e-07	1.06379e-06
AT2G21500		0.276066	1.32291	1.09052	1.17772e-07	1.06812e-06
AT3G20600	NDR1	1.00558	1.48256	1.72896	1.19059e-07	1.07669e-06
AT4G21650	SBT3.13	-1.83583	-1.34505	-2.25595	1.19929e-07	1.08283e-06
AT3G56370	IRK	-0.450409	-0.77582	-1.55228	1.20069e-07	1.0835e-06
AT1G19270	DA1	0.0298429	0.304664	1.08003	1.2114e-07	1.09255e-06
AT3G15620	UVR3	-0.433054	-0.409661	-1.04973	1.21277e-07	1.09318e-06
AT3G22060	CRRSP38	0.518328	1.03904	2.23819	1.2152e-07	1.09415e-06
AT5G66640	DAR3	0.580409	1.3661	1.72613	1.22774e-07	1.10483e-06
AT1G72130	NPF5.11	-0.0884963	-0.453556	-1.3226	1.2289e-07	1.10526e-06
AT4G23180	CRK10	0.621842	1.87112	1.7351	1.24964e-07	1.12205e-06
AT2G28630	KCS12	0.436642	1.23116	1.28657	1.25663e-07	1.1277e-06
AT5G19740	LAMP1	-0.299959	-0.34166	-1.39804	1.26058e-07	1.12983e-06
AT4G19700	BOI	0.0710052	0.0172818	1.30959	1.28159e-07	1.14439e-06
AT3G26840		-0.580688	-0.211819	1.14388	1.34517e-07	1.19153e-06
AT1G16260	WAKL8	0.49601	0.50311	1.33133	1.3571e-07	1.20057e-06
AT3G53230	CDC48D	-0.0385581	0.398928	1.49914	1.36058e-07	1.203e-06
AT3G07195		2.52924	2.49486	4.13609	1.37551e-07	1.21289e-06
AT3G59700	LECRK55	0.970018	1.12123	2.24565	1.379e-07	1.21531e-06
AT5G18650	MIEL1	0.623321	1.02109	0.744321	1.39585e-07	1.22913e-06
AT1G05010	ACO4	-0.340492	-0.673577	-1.15609	1.39622e-07	1.22913e-06
AT3G53180		0.348856	0.90748	1.2807	1.40098e-07	1.23073e-06
AT1G76620		-0.909334	-1.45668	-1.38967	1.40304e-07	1.23113e-06
AT5G52900	MAKR6	0.286991	0.968202	1.76373	1.44613e-07	1.26416e-06
AT4G30020	SBT2.6	-0.107358	-0.216854	-1.26402	1.45656e-07	1.2719e-06
AT5G28830		0.646172	0.876783	1.39467	1.48791e-07	1.29788e-06
AT1G78370	GSTU20	-2.00146	-1.57777	-2.73135	1.49529e-07	1.30361e-06
AT1G32583	TDL1	0.0956927	-0.246804	-1.20238	1.5108e-07	1.31501e-06
AT1G65690	NHL6	1.42693	1.3776	3.49686	1.55728e-07	1.35184e-06
AT1G70790	CAR9	-0.747529	-0.957423	-1.3073	1.58196e-07	1.36959e-06
AT1G02220	NAC003	1.82648	1.75427	2.95229	1.58442e-07	1.37099e-06
AT3G22910	ACA13	0.404649	0.597397	1.67625	1.58827e-07	1.37359e-06
AT3G04720	HEL	1.05854	0.929855	2.48974	1.59269e-07	1.37668e-06
AT3G45640	MPK3	0.70284	1.12426	1.11913	1.64016e-07	1.41094e-06
AT4G34610	BLH6	-0.220992	-0.934881	-1.46852	1.666e-07	1.43013e-06
AT3G49260	iqd21	-0.542877	-0.820397	-1.57508	1.67338e-07	1.43571e-06
AT1G09575		0.440023	1.88908	1.23304	1.68711e-07	1.44595e-06
AT5G27610	ALY1	0.355926	0.509518	1.29186	1.69244e-07	1.44899e-06
AT1G68862		-1.20561	-1.16606	-2.6291	1.69469e-07	1.45015e-06
AT5G18030	SAUR21	0.0552387	-0.430384	-1.42632	1.72207e-07	1.47125e-06
AT3G53100		-0.613992	-0.479189	-1.17039	1.76406e-07	1.50553e-06
AT5G13750	ZIFL1	-0.341552	-0.496207	-1.14522	1.76917e-07	1.50831e-06
AT3G02510		-0.733223	-0.911402	-1.40313	1.78173e-07	1.51822e-06
AT2G02710	TLP1	0.112273	1.09079	1.49142	1.78421e-07	1.51945e-06
AT5G54130		-0.113005	-1.70656	-1.41988	1.79376e-07	1.52526e-06
AT2G01990		-0.357879	-0.888173	-1.14464	1.81337e-07	1.5393e-06
AT1G80830	NRAMP1	0.435104	0.436644	1.42507	1.85018e-07	1.56524e-06
AT2G24220	ATPUP5	-0.361855	-0.476016	-1.20444	1.86849e-07	1.57557e-06
AT4G09405		-1.68792	-1.46389	-3.9234	1.88023e-07	1.583e-06
AT3G55880	SUE4	0.150902	1.06011	1.34314	1.88283e-07	1.58438e-06
AT4G21410	CRK29	-0.72321	-0.653908	-1.07147	1.8885e-07	1.58832e-06
AT5G01550	LECRKA4.2	0.65896	0.976184	3.0993	1.89296e-07	1.59124e-06
AT5G61380	APRR1	-1.37336	-0.641195	0.188389	1.90074e-07	1.59696e-06
AT5G46350	WRKY8	1.11568	1.31705	2.77419	1.94256e-07	1.62368e-06
AT5G24105	AGP41	-0.0854778	-0.720725	-3.63972	1.96791e-07	1.64232e-06
AT4G17360	PURU2	0.0453705	-0.399867	-1.44177	1.97499e-07	1.64739e-06
AT5G52540		0.807738	0.679878	1.44628	1.9853e-07	1.65428e-06
AT5G04530	KCS19	-3.24135	-2.53999	-3.21862	2.015e-07	1.67644e-06
AT4G21550	VAL3	-0.943066	-1.2783	-1.47022	2.01695e-07	1.6772e-06
AT4G18170	WRKY28	1.25002	2.03104	2.34871	2.02332e-07	1.68078e-06
AT1G29720	RFK1	1.07623	1.26663	2.44271	2.05312e-07	1.69864e-06
AT3G15720		1.871	2.20468	0.672457	2.05321e-07	1.69864e-06
AT4G20930		-1.28347	-0.941967	-1.5849	2.0676e-07	1.70967e-06
AT1G23390		0.895122	1.51842	2.48764	2.08674e-07	1.72274e-06
AT5G18290	SIP1-2	-0.105423	-0.313062	-1.91008	2.08951e-07	1.72274e-06
AT1G76560	CP12-3	0.313363	0.612655	1.18236	2.08978e-07	1.72274e-06
AT1G07020		0.328475	0.705826	1.00708	2.10497e-07	1.73361e-06
AT2G39200	MLO12	1.1349	1.98695	3.10793	2.12102e-07	1.74494e-06
AT3G57240	BG3	1.68715	3.76937	4.90854	2.12922e-07	1.7508e-06
AT5G55170	SUMO3	1.29874	1.12383	2.64621	2.13385e-07	1.75372e-06
AT5G64510	TIN1	0.640207	0.951163	2.01585	2.17652e-07	1.78426e-06
AT2G22730		-1.50759	-0.941726	-1.08386	2.18161e-07	1.78662e-06
AT5G18470		0.785411	1.66079	3.40245	2.19638e-07	1.7969e-06
AT4G16910	NA	-0.917693	-1.04593	-1.68662	2.22241e-07	1.81514e-06
AT2G14560	LURP1	2.12932	2.46419	4.90823	2.23281e-07	1.82211e-06
AT5G45750	RABA1C	0.793924	1.94038	1.83964	2.2559e-07	1.83725e-06
AT5G43950		0.173105	-0.15454	-1.06354	2.27036e-07	1.84644e-06
AT1G48605	HAL3B	-0.239883	0.775893	1.81254	2.27059e-07	1.84644e-06
AT3G62950	GRXC11	1.0786	1.26041	1.4418	2.27671e-07	1.85048e-06
AT4G23020		-0.91329	-0.956532	-2.48036	2.28676e-07	1.85772e-06
AT3G15570		0.127433	-0.112485	-1.07541	2.31921e-07	1.88212e-06
AT4G17880	MYC4	-0.31049	-1.10662	-1.13578	2.32294e-07	1.88212e-06
AT1G80280		-1.41534	-1.7857	-1.5686	2.32494e-07	1.88213e-06
AT3G50070	CYCD3-3	0.707674	1.20046	1.49782	2.3697e-07	1.9155e-06
AT2G28110	IRX7	0.0711852	0.305086	1.97373	2.3804e-07	1.92127e-06
AT1G14370	PBL2	0.432538	1.23004	1.90501	2.38257e-07	1.9214e-06
AT3G28580		1.91284	2.02528	3.86276	2.38293e-07	1.9214e-06
AT3G47300	SELT	0.1296	0.280657	1.00525	2.42745e-07	1.95244e-06
AT1G56145		0.138303	0.352122	1.00306	2.43317e-07	1.95462e-06
AT3G49160	PKP4	-0.629678	0.616705	1.30012	2.43378e-07	1.95462e-06
AT1G74290		0.65727	0.475391	2.53149	2.44332e-07	1.96132e-06
AT1G20350	TIM17-1	1.04844	1.96581	2.38296	2.47924e-07	1.98523e-06
AT4G39190		-0.564675	-1.07347	-0.315613	2.48556e-07	1.98734e-06
AT5G49680	KIP	1.53504	1.35842	3.25543	2.48858e-07	1.98796e-06
AT2G47930	AGP26	0.22053	0.1225	-1.06988	2.52117e-07	2.00789e-06
AT2G12462		0.118195	-0.405974	-1.23807	2.52487e-07	2.00985e-06
AT1G28330	DRM1	-1.68728	-1.35976	-0.920182	2.5425e-07	2.02289e-06
AT2G19860	HXK2	-0.216306	-0.43229	-1.05282	2.54409e-07	2.02316e-06
AT1G20490		-1.07695	-0.960188	0.12803	2.54952e-07	2.02549e-06
AT4G13340	LRX3	1.09686	1.32134	1.2049	2.55426e-07	2.02826e-06
AT2G16530		0.40327	0.509039	1.53267	2.56704e-07	2.03676e-06
AT1G21520		0.218669	0.715274	2.14045	2.56747e-07	2.03676e-06
AT1G12460		-0.0699144	-0.531695	-1.64331	2.63747e-07	2.08718e-06
AT5G62770		0.512625	0.726149	1.87362	2.64661e-07	2.09229e-06
AT3G51890		0.388721	0.491874	1.15622	2.65418e-07	2.09631e-06
AT5G07790		0.555468	0.768609	1.13959	2.67337e-07	2.10633e-06
AT5G60680		1.23067	1.51047	1.3529	2.68428e-07	2.11193e-06
AT1G07323		-0.282096	-0.69375	-1.04086	2.69832e-07	2.11931e-06
AT3G15760		0.944248	1.34854	2.40022	2.76323e-07	2.15929e-06
AT3G10815		0.393538	1.35182	3.23113	2.77177e-07	2.16492e-06
AT1G04200		0.50112	0.950773	1.03826	2.77688e-07	2.16786e-06
AT1G05360	KMS2	-0.784334	-0.714385	-1.02312	2.81737e-07	2.19445e-06
AT4G38530	PLC3	-1.21912	-1.35506	-1.7507	2.8177e-07	2.19445e-06
AT1G06360		-4.85126	-3.68676	-3.10017	2.82647e-07	2.19706e-06
AT1G26690		0.199222	0.100315	1.02392	2.83138e-07	2.19981e-06
AT4G05050	UBQ11	0.609289	1.22896	1.28039	2.86363e-07	2.22167e-06
AT5G64770	RGF9	-0.183751	-0.756697	-1.23379	2.88652e-07	2.23623e-06
AT1G08830	CSD1	0.25517	0.361159	1.15725	2.90245e-07	2.24642e-06
AT3G23110	AtRLP37	0.300652	0.616781	1.50027	2.91875e-07	2.2558e-06
AT4G36120	FPP5	0.434568	0.513849	1.41722	2.92719e-07	2.26125e-06
AT1G02660	PLIP2	1.37076	2.66817	2.52234	2.94763e-07	2.27487e-06
AT2G18700	TPS11	1.01431	2.24124	2.64259	3.01763e-07	2.32116e-06
AT3G28950	AIG2C	0.488045	0.345435	1.08838	3.03012e-07	2.32855e-06
AT5G02540		0.533746	0.94625	-1.17685	3.05761e-07	2.34633e-06
AT4G32890	GATA9	-0.47976	-1.00651	-0.969391	3.05905e-07	2.34633e-06
AT4G32480		0.487754	1.58448	2.12745	3.06103e-07	2.34674e-06
AT1G03990	FAO1	-0.420344	-1.19799	-1.20968	3.07596e-07	2.35708e-06
AT2G42920	PCMP-E75	-0.792448	-0.627243	-1.24282	3.15485e-07	2.40842e-06
AT3G15518		2.54902	2.52964	4.92076	3.16175e-07	2.4119e-06
AT5G58570		0.206518	0.342791	2.07487	3.16428e-07	2.41221e-06
AT1G80080	TMM	-1.92003	-1.28224	-1.48711	3.19238e-07	2.42568e-06
AT1G07780	PAI1	-0.504403	-0.562142	-1.12732	3.19737e-07	2.42726e-06
AT3G04290	LTL1	-5.04499	-4.14286	-2.4403	3.20246e-07	2.42761e-06
AT5G13490	AAC2	0.755446	0.911743	1.79217	3.2184e-07	2.43741e-06
AT4G28020		-0.887123	-0.963069	-1.26697	3.34269e-07	2.52084e-06
AT1G68840	RAV2	0.88825	0.876063	1.13056	3.43407e-07	2.57918e-06
AT2G31150		-0.758836	-0.703315	-1.02824	3.43488e-07	2.57918e-06
AT5G15740	OFUT34	0.190143	-0.386995	-1.2256	3.43582e-07	2.57918e-06
AT3G59010	PME35	-0.620167	-0.659295	-1.09081	3.46536e-07	2.59892e-06
AT5G37790		-0.489517	-0.527591	-1.12403	3.48973e-07	2.61359e-06
AT4G15440	CYP74B2	-1.44757	-1.55023	-2.75437	3.53803e-07	2.64365e-06
AT4G11530	CRK34	1.07619	1.11006	1.42887	3.57722e-07	2.66801e-06
AT3G55500	EXPA16	-1.56378	-0.307483	-2.07382	3.64074e-07	2.70791e-06
AT3G57640		0.614387	1.23096	1.78585	3.64453e-07	2.70949e-06
AT3G28930	AIG2A	0.384339	0.398677	1.17847	3.68148e-07	2.73195e-06
AT1G16130	WAKL2	2.31934	3.55177	3.83063	3.74197e-07	2.77176e-06
AT2G38070		-1.02655	-1.11968	-0.933074	3.75621e-07	2.77976e-06
AT1G31690		-4.01716	-4.01326	-2.60209	3.81858e-07	2.82206e-06
ATMG00110	CCB206	-0.831217	-1.34604	-1.50774	3.84989e-07	2.84002e-06
AT3G13750	BGAL1	0.519018	0.939491	1.40207	3.98583e-07	2.92963e-06
AT1G25400		0.790472	1.94895	2.27821	4.16942e-07	3.04387e-06
AT5G60300	LECRK19	-0.341586	-0.26939	-1.22212	4.22129e-07	3.07454e-06
AT3G17640		0.502226	-0.0965836	-1.30693	4.23394e-07	3.08125e-06
AT1G50270	PCMP-E42	-0.167482	-0.264521	-1.1112	4.23963e-07	3.08262e-06
AT2G23560	MES7	-0.660505	-1.08146	-2.5872	4.2868e-07	3.11133e-06
AT2G02930	GSTF3	0.572192	0.493729	2.07564	4.33267e-07	3.139e-06
AT3G58720		-0.23487	-0.651617	-1.26424	4.33605e-07	3.14005e-06
AT1G28380	NSL1	0.205461	0.985928	1.0609	4.36471e-07	3.15799e-06
AT2G33060	AtRLP27	0.209796	0.780222	1.41068	4.40172e-07	3.18334e-06
AT1G06550		-0.265788	-0.72554	-1.12448	4.41145e-07	3.18895e-06
AT5G58600	PMR5	-0.47361	-0.714259	-1.35516	4.41682e-07	3.19142e-06
AT2G15020		0.436567	-1.96331	-1.48998	4.42204e-07	3.19376e-06
AT1G05870		-0.200063	-0.807292	-1.12381	4.45072e-07	3.21159e-06
AT4G14096		-0.700179	-0.778641	-1.16869	4.47058e-07	3.22142e-06
AT1G78680	GGH2	-0.451733	-0.635507	-1.52409	4.47582e-07	3.22169e-06
AT4G29050		0.0611963	-0.0143152	1.0113	4.51203e-07	3.24286e-06
AT3G05890	RCI2B	0.386825	0.174694	-2.62508	4.54614e-07	3.25871e-06
AT5G02502	OST4B	0.437598	0.364519	1.07839	4.5674e-07	3.2725e-06
AT5G20400		0.810784	0.47882	1.82148	4.58542e-07	3.28105e-06
AT1G68220		-0.687437	-0.375428	-1.06301	4.58804e-07	3.28148e-06
AT3G14280		0.232076	1.07386	2.85207	4.59021e-07	3.28159e-06
AT4G37610	BT5	0.795818	1.90401	1.99794	4.6022e-07	3.28871e-06
AT4G24160		0.38612	0.951599	1.00783	4.63256e-07	3.30603e-06
AT4G12490		3.79593	3.7652	5.1633	4.64604e-07	3.31419e-06
AT3G59570		1.08142	0.51518	1.95972	4.66444e-07	3.32439e-06
AT3G48020		0.865903	1.14205	3.2975	4.73931e-07	3.36002e-06
AT5G14650		-0.779388	-0.797973	-1.32772	5.06268e-07	3.55969e-06
AT1G68870	ATSOFL2	-0.187747	-0.763737	-2.68981	5.12657e-07	3.59992e-06
AT3G53240	AtRLP45	-0.42119	-0.480627	-1.12367	5.22172e-07	3.65881e-06
AT3G03840		-0.54571	-0.782234	-1.84685	5.27237e-07	3.68316e-06
AT2G34940	VSR5	1.24888	0.991091	2.68764	5.28199e-07	3.68829e-06
AT5G15970	KIN2	-1.0665	-0.607996	-1.25436	5.4203e-07	3.77349e-06
AT2G29550	TUBB7	0.118015	0.10176	-1.03647	5.4383e-07	3.78277e-06
AT1G12090	ELP	0.801224	0.278933	-1.42259	5.46671e-07	3.79764e-06
AT4G34220		-0.384635	-0.147149	-1.33725	5.47731e-07	3.80174e-06
AT5G56100		0.336803	0.878776	1.85323	5.48525e-07	3.80562e-06
AT3G47540		-0.214203	0.114496	1.43857	5.49761e-07	3.81094e-06
AT4G28150		0.0419598	1.02684	1.0942	5.57046e-07	3.85814e-06
AT1G01560	MPK11	2.01952	3.13382	4.1465	5.59726e-07	3.8719e-06
AT1G15010		1.70635	3.40119	4.04204	5.63786e-07	3.89649e-06
AT3G20015	ASPG2	-0.861741	-0.904982	-1.56407	5.77802e-07	3.97641e-06
AT2G40110		-0.183135	0.181823	1.27701	5.78253e-07	3.97782e-06
AT5G20630	GER3	-4.89509	-4.99092	-2.79322	5.81283e-07	3.99527e-06
AT2G24390	AIG2LD	0.670758	0.568618	1.07797	5.90299e-07	4.04865e-06
AT5G39020		0.364493	0.923056	1.50119	5.97886e-07	4.09031e-06
AT2G28410		-1.85206	-1.59266	-2.15529	6.04401e-07	4.12791e-06
AT5G48500		-0.411978	-0.897734	-1.11296	6.05185e-07	4.13152e-06
AT2G31020	ORP1A	2.24381	1.70557	3.0617	6.08658e-07	4.14824e-06
AT4G01026	PYL7	0.457457	0.839295	1.22964	6.09143e-07	4.1498e-06
AT4G01910		-0.043686	0.0225055	1.32921	6.19972e-07	4.21119e-06
AT1G78190	TRM112B	0.635889	0.416517	1.08656	6.29533e-07	4.2654e-06
AT4G26550		0.25533	0.336067	1.00614	6.29841e-07	4.26571e-06
AT2G35170		0.123689	0.242926	1.06513	6.30439e-07	4.26797e-06
AT1G52700		-0.41551	-0.915084	-1.75842	6.32028e-07	4.27516e-06
AT3G09270	GSTU8	2.21491	2.39919	3.72028	6.33317e-07	4.27936e-06
AT4G20830		1.02465	1.92501	2.30751	6.33442e-07	4.27936e-06
AT5G18930	SAMDC4	-1.12945	-1.22368	-2.12709	6.35983e-07	4.29117e-06
AT1G22990	HIPP22	-1.06178	-0.466974	2.51611	6.38714e-07	4.30422e-06
AT4G14746		0.801555	1.33699	1.14071	6.69799e-07	4.48572e-06
AT4G05631		-0.801452	-0.499691	-1.06752	6.75083e-07	4.5155e-06
AT5G03170	FLA11	-1.35626	-1.07828	-2.00059	6.78685e-07	4.53398e-06
AT5G57785		0.916132	1.32618	2.09959	6.8394e-07	4.56533e-06
AT2G32140		1.05543	2.30707	3.48679	6.84394e-07	4.56648e-06
AT4G19380		-2.26365	-2.50491	-2.73759	7.00081e-07	4.65772e-06
AT4G36640		-0.664494	-1.00015	-0.161086	7.09356e-07	4.70784e-06
AT3G58990	IPMI1	-1.92181	-1.62147	-3.29456	7.11399e-07	4.71619e-06
AT4G08685	SAH7	0.193199	-0.0122548	-1.06324	7.15161e-07	4.73364e-06
AT1G02180		-0.18954	-0.151431	-1.79767	7.18098e-07	4.75029e-06
AT3G26700		0.0490078	-0.222052	-1.00289	7.23078e-07	4.77544e-06
AT3G14450	CID9	0.480936	0.225058	-1.25119	7.38098e-07	4.86869e-06
AT4G10770	OPT7	0.0427875	-0.0644008	-1.05148	7.50711e-07	4.94383e-06
AT4G21850	MSRB9	0.0544627	0.553268	2.81218	7.62774e-07	5.00497e-06
AT1G70890	MLP43	-0.124992	-0.479102	-1.00701	7.63284e-07	5.00629e-06
AT5G19240		1.98482	2.42195	2.9052	7.64088e-07	5.00954e-06
AT2G40670	ARR16	-0.668795	-1.03021	-1.68623	7.6596e-07	5.01978e-06
AT3G08870		0.474396	0.598355	1.45587	7.73804e-07	5.06051e-06
AT2G30070	POT1	-0.439221	-0.278865	-1.04204	7.95284e-07	5.18053e-06
AT5G44585		-0.266916	0.881543	2.77367	8.0034e-07	5.20719e-06
AT4G09420		1.1119	0.879703	0.997593	8.16561e-07	5.29784e-06
AT4G29110		-0.0436286	-0.437353	1.30673	8.22998e-07	5.3332e-06
AT1G21440		-1.27407	-0.696876	-1.57429	8.29742e-07	5.37215e-06
AT1G65370		-0.622527	-0.815679	-1.60386	8.30622e-07	5.37215e-06
AT3G15400	ATA20	-0.578761	-0.973034	-1.3989	8.30666e-07	5.37215e-06
AT5G06320	NHL3	1.27758	2.19868	2.75524	8.38749e-07	5.4201e-06
AT4G36570	ATRL3	0.72424	-0.0174691	-1.26088	8.43784e-07	5.44829e-06
AT5G11740	AGP15	1.05667	1.06471	0.369943	8.44429e-07	5.45028e-06
AT1G04240	SHY2	-0.137776	-0.375605	-1.05505	8.5158e-07	5.49425e-06
AT3G46640	PCL1	-1.80188	-1.83705	-1.24781	8.53024e-07	5.49919e-06
AT4G37770	ACS8	2.51	2.77745	1.63511	8.60118e-07	5.53392e-06
AT5G57480		1.13414	1.2418	2.67877	8.64052e-07	5.55702e-06
AT5G42050		0.376707	0.912808	1.58822	8.7199e-07	5.59961e-06
AT1G21550	CML44	1.43821	2.00612	3.21109	8.72402e-07	5.59961e-06
AT1G32470	GDH3	-0.90389	-0.966513	-1.48572	8.73247e-07	5.60281e-06
AT3G28170		-1.23232	-0.666362	-3.07088	8.74108e-07	5.60534e-06
AT5G67180	TOE3	-0.747401	-0.547025	-1.24676	8.74333e-07	5.60534e-06
AT5G50335		-1.6755	-1.13104	-2.05567	8.77889e-07	5.62369e-06
AT5G53120	SPDS3	-0.257612	0.176369	1.36017	8.82013e-07	5.64788e-06
AT3G61750		-0.0203507	-0.496496	-1.25686	8.84722e-07	5.66075e-06
AT4G32280	IAA29	0.199671	0.121661	-1.91237	8.93071e-07	5.70067e-06
AT2G30540	GRXS9	-0.754053	-1.01463	-2.12683	8.96991e-07	5.71636e-06
AT3G49650	KIN8B	-0.116585	-0.317622	-1.15747	9.06258e-07	5.76668e-06
AT3G05200	ATL6	0.429426	0.900003	1.35705	9.07027e-07	5.7693e-06
AT1G18570	MYB51	1.47726	2.00242	2.76164	9.21447e-07	5.84496e-06
AT4G12320	CYP706A6	0.756243	-0.32732	-1.20848	9.24409e-07	5.86146e-06
AT1G69850	NPF4.6	0.344266	0.639598	1.04002	9.2694e-07	5.87521e-06
AT1G18860	WRKY61	0.974551	0.729921	4.20514	9.3308e-07	5.9072e-06
AT1G64640	ENODL8	0.18101	-0.417722	-1.10663	9.41785e-07	5.95765e-06
AT3G47570		0.240492	1.55442	1.75684	9.51251e-07	6.0105e-06
AT3G51430	SSL5	-0.14703	0.17608	1.68032	9.5616e-07	6.03681e-06
AT4G04695	CPK31	1.03037	0.625593	1.95628	9.57801e-07	6.04246e-06
AT1G53250		-0.589617	-0.540177	-1.50616	9.68209e-07	6.10337e-06
AT2G21540	SFH3	-0.101805	0.122532	-1.12905	9.77718e-07	6.16091e-06
AT5G06330		-1.09006	-0.942276	0.271578	9.8012e-07	6.17365e-06
AT5G13870	XTH5	-0.61221	-1.19803	-1.1719	9.82076e-07	6.18357e-06
AT5G05250		1.29968	-0.870832	-2.06892	9.83681e-07	6.19127e-06
AT1G65520	ECI1	0.462729	0.500007	1.01337	9.84291e-07	6.1927e-06
AT5G10160		-0.0903538	-0.0540492	-1.09502	9.86823e-07	6.20623e-06
AT5G01100	FRB1	1.53262	3.22984	3.52143	9.90698e-07	6.22335e-06
AT1G68585		0.280422	0.683357	1.03959	9.94398e-07	6.23934e-06
AT1G21120		1.85488	3.1999	3.51352	1.01153e-06	6.33699e-06
AT1G32450	NPF7.3	1.23106	0.787329	-0.149526	1.01916e-06	6.37987e-06
AT2G41820	PXC3	-0.882545	-1.00594	-1.32234	1.03195e-06	6.44997e-06
AT5G59670		0.560957	0.343606	2.64832	1.03504e-06	6.45986e-06
AT4G22305	SOBER1	0.853793	0.520739	1.63718	1.04491e-06	6.51179e-06
AT5G67480	BT4	-1.0145	-0.144512	0.188734	1.04919e-06	6.53006e-06
AT2G43535	ATTI4	-1.65632	-1.4628	-2.37195	1.05364e-06	6.55268e-06
AT2G18050	HIS1-3	-1.7109	-1.69354	-1.62785	1.06759e-06	6.62165e-06
AT5G01075		-0.417871	-0.859787	-2.22443	1.11517e-06	6.8721e-06
AT2G15050	LTP7	-0.103027	-0.637757	-1.04756	1.11697e-06	6.87522e-06
AT1G66430		-0.0102222	0.0228013	-1.08969	1.11872e-06	6.87831e-06
AT2G16595		0.255531	0.200701	1.45602	1.13438e-06	6.95347e-06
AT3G26590	DTX29	0.814303	0.642725	1.89993	1.14673e-06	7.0132e-06
AT2G37900	NPF5.6	-1.12944	-1.03332	-2.82817	1.14734e-06	7.0143e-06
AT1G64400	LACS3	0.633837	0.618582	1.53418	1.15401e-06	7.04976e-06
AT5G60890	MYB34	-0.706313	-0.724546	-2.2811	1.15455e-06	7.05039e-06
AT2G05380	GRP3S	0.235595	0.67803	1.36299	1.15557e-06	7.05397e-06
AT1G75020	LPAT4	0.434585	0.962627	1.05396	1.17162e-06	7.14386e-06
AT3G52370	FLA15	-0.0464979	-0.337891	-2.10122	1.17668e-06	7.17205e-06
AT5G48900		-0.38952	-0.549444	-1.21587	1.17842e-06	7.17995e-06
AT3G48650	NA	2.34031	2.3873	4.43397	1.18388e-06	7.20938e-06
AT5G45280	PAE11	0.714369	1.20651	0.320712	1.18474e-06	7.2095e-06
AT5G13290	CRN	-0.492045	-0.624909	-1.01408	1.18505e-06	7.2095e-06
AT1G58150		-0.786498	-0.962902	-1.1568	1.18685e-06	7.21259e-06
AT4G35900	FD	-0.95132	-0.998424	-1.57624	1.19543e-06	7.26177e-06
AT3G04070	NAC047	1.26559	1.73989	3.76254	1.22481e-06	7.40692e-06
AT1G49490		-0.036598	0.0335923	-1.2395	1.22765e-06	7.42132e-06
AT1G04360	ATL1	-0.504915	0.0512868	-1.34686	1.2311e-06	7.43663e-06
AT4G02710	NET1C	-1.00078	-0.948772	-0.712647	1.24577e-06	7.51406e-06
AT5G41180		0.308245	0.7451	1.37828	1.25474e-06	7.56252e-06
AT5G13460	IQD11	-0.147846	0.0520991	-1.00171	1.26581e-06	7.61788e-06
AT4G16447		-0.737559	-1.11163	-1.30874	1.27501e-06	7.66471e-06
AT2G21660	RBG7	-0.903794	-1.04741	-1.00511	1.2768e-06	7.67261e-06
AT4G30280	XTH18	1.99222	2.68058	2.56889	1.28016e-06	7.68997e-06
AT1G29450	SAUR64	-0.158085	-0.333359	-1.21028	1.28919e-06	7.73561e-06
AT3G59330		-0.591234	-0.735759	-1.5231	1.29318e-06	7.75382e-06
AT1G45201	ATTLL1	-1.07345	-1.09633	-2.27121	1.29529e-06	7.76071e-06
AT1G30840	PUP4	0.0868758	0.0843481	-1.39631	1.32115e-06	7.88073e-06
AT1G33770		0.782348	2.61939	1.74972	1.32334e-06	7.89084e-06
AT3G26960		0.412412	0.30179	-1.1059	1.32638e-06	7.90606e-06
AT1G71790		-0.521819	-0.42708	-1.27519	1.33655e-06	7.96082e-06
AT3G52480		0.441564	0.647501	1.11585	1.33937e-06	7.96946e-06
AT5G13190		0.679462	1.22129	1.81065	1.33947e-06	7.96946e-06
AT2G38460	IREG1	-0.179806	-0.301777	-1.08234	1.35028e-06	8.0279e-06
AT3G05180		-1.37957	-1.24053	-1.15004	1.35514e-06	8.0479e-06
AT1G52342		0.98467	0.376305	1.40839	1.37263e-06	8.14281e-06
AT1G55910	ZIP11	0.828765	0.409445	1.4071	1.37928e-06	8.17033e-06
AT2G44670	FLZ3	-0.497985	-1.09774	-1.17592	1.39565e-06	8.24914e-06
AT1G49580	CRK8	0.267218	0.267957	-1.1118	1.39957e-06	8.26331e-06
AT5G45670		-3.996	-3.64801	-1.9623	1.41576e-06	8.3522e-06
AT5G66480		-0.282509	0.746578	1.13123	1.41617e-06	8.3522e-06
AT4G34160	CYCD3-1	-0.905656	-1.08927	-1.89631	1.42161e-06	8.38124e-06
AT3G06770		0.205281	-0.0302309	-1.01273	1.45004e-06	8.53332e-06
AT5G01640	PRA1B5	0.92773	1.32697	1.8996	1.45743e-06	8.56549e-06
AT5G50740		-0.801579	-1.40516	-1.98823	1.48426e-06	8.70625e-06
AT5G25770		0.0137964	0.23664	1.24766	1.53072e-06	8.94319e-06
AT1G45229		-0.48581	-0.923481	-1.39292	1.53522e-06	8.96301e-06
AT1G65490		0.756557	1.66315	2.46415	1.55119e-06	9.03674e-06
AT1G66920	LRK10L-2.4	0.849902	1.38275	2.53062	1.55904e-06	9.07751e-06
AT2G43820	UGT74F2	0.581173	1.31953	1.31999	1.58159e-06	9.19397e-06
AT1G13220	LINC2	-0.645726	-0.433233	-1.00275	1.59762e-06	9.26386e-06
AT4G03510	RMA1	0.531587	0.86108	1.39966	1.59818e-06	9.26386e-06
AT1G46264	HSFB4	-0.61981	-1.76004	-1.12292	1.6034e-06	9.29076e-06
AT3G53810	LECRK42	0.44503	0.721385	1.1276	1.60502e-06	9.29351e-06
AT4G12030	BASS5	-2.70616	-1.87652	-4.11757	1.6117e-06	9.32218e-06
AT5G63905		0.0618647	0.852834	1.14194	1.61908e-06	9.35486e-06
AT1G10060	ATBCAT-1	-0.587237	-0.898706	-1.01081	1.63474e-06	9.42853e-06
AT1G09390		0.577723	1.19977	0.816787	1.67539e-06	9.64506e-06
AT2G15890	MEE14	0.0278244	0.573549	1.03196	1.67889e-06	9.65457e-06
AT5G24160	SQE6	-0.0516675	0.734833	1.2668	1.67929e-06	9.65457e-06
AT2G45470	FLA8	-0.550494	-0.739803	-2.23191	1.68202e-06	9.6662e-06
AT1G06760		-0.505932	-1.10931	-0.861332	1.68495e-06	9.6768e-06
AT2G47270	UPB1	1.20192	1.35298	2.02085	1.68741e-06	9.68406e-06
AT4G13770	CYP83A1	-1.66627	-1.26707	-2.89637	1.69185e-06	9.69305e-06
AT1G06980		-0.663539	-1.70083	-1.89141	1.69196e-06	9.69305e-06
AT2G41835	SAP11	0.392658	0.468767	1.09311	1.73487e-06	9.92134e-06
AT1G13180	ARP3	0.148969	0.760106	1.13098	1.75309e-06	1.00078e-05
AT5G51750	SBT1.3	-2.10461	-1.49801	-2.0285	1.76147e-06	1.00486e-05
AT5G42530		0.885712	0.811156	2.20234	1.79653e-06	1.02199e-05
AT4G27410	RD26	0.913378	1.8967	1.67876	1.80444e-06	1.02576e-05
AT4G12970	EPFL9	-1.13888	-1.82268	-2.15841	1.82501e-06	1.03484e-05
AT2G17740		1.23144	1.68233	3.34153	1.83327e-06	1.03851e-05
AT1G19650	SFH4	0.438937	0.507012	1.18678	1.85429e-06	1.04859e-05
AT1G55690	SFH13	-0.688939	-0.715996	-1.21229	1.89809e-06	1.07149e-05
AT3G22160	VQ22	0.937223	1.10127	1.87653	1.91777e-06	1.08147e-05
AT1G10690	SMR8	0.330044	0.418806	1.4832	1.93625e-06	1.09011e-05
AT5G40330	MYB23	-1.41475	-1.5314	-1.05864	1.94442e-06	1.09269e-05
AT5G14210		-0.449342	-0.404476	-1.16989	1.96203e-06	1.10144e-05
AT4G14680	APS3	-0.734464	-0.617843	-1.52316	1.96362e-06	1.10163e-05
AT3G46110		0.599015	1.68183	1.7258	1.9732e-06	1.1058e-05
AT3G09010		0.593965	0.325649	1.26427	1.99108e-06	1.11428e-05
AT2G43100	IPMI2	-1.3935	-1.13878	-2.42865	1.99618e-06	1.11636e-05
AT1G01250	ERF023	-0.472597	-0.451858	-1.54022	1.99905e-06	1.11758e-05
AT1G48100		-0.322678	-0.567505	-1.18699	2.01089e-06	1.12381e-05
AT4G18210	PUP10	1.28004	1.50518	1.84782	2.04487e-06	1.13966e-05
AT1G63460	GPX8	0.399993	0.61485	1.04762	2.0512e-06	1.14247e-05
AT5G07690	MYB29	-1.06091	-0.703055	-3.17896	2.05132e-06	1.14247e-05
AT1G14350	MYB124	-0.298168	-0.596956	-1.11926	2.06951e-06	1.15184e-05
AT3G55950	CCR3	0.752209	0.801141	1.25987	2.06957e-06	1.15184e-05
AT1G11700		-0.193725	-1.42618	-1.53125	2.09286e-06	1.16201e-05
AT2G37100		-1.40613	-1.58253	-1.19042	2.09526e-06	1.16294e-05
AT5G17490	RGL3	-1.40083	-0.515298	-1.66671	2.10031e-06	1.16534e-05
AT1G01140	CIPK9	0.446097	1.6584	0.995396	2.1107e-06	1.17031e-05
AT1G54050	HSP17.4B	-0.963234	-1.01718	-1.88301	2.19032e-06	1.20908e-05
AT4G11521	CRK34	1.45702	1.85163	1.05969	2.19692e-06	1.21231e-05
AT1G32127		0.229967	0.721198	1.33355	2.23124e-06	1.2279e-05
AT2G15480	UGT73B5	0.444814	0.578597	2.05565	2.27707e-06	1.251e-05
AT3G52060		0.207208	0.774891	1.20475	2.30209e-06	1.2622e-05
AT5G47440		0.892191	1.1138	-1.14663	2.31348e-06	1.26714e-05
AT3G52670	NA	-0.416039	-0.216754	-1.36737	2.32085e-06	1.27075e-05
AT3G23450		1.09399	1.04331	-0.902496	2.34684e-06	1.28237e-05
AT5G38240		0.585864	0.117404	1.29972	2.36453e-06	1.29117e-05
AT1G80450	VQ11	0.498458	1.38296	2.05928	2.37604e-06	1.29615e-05
AT5G22690		0.25749	1.50316	1.21217	2.38725e-06	1.29956e-05
AT3G05690	UNE8	-0.454428	-0.954824	-1.39241	2.41501e-06	1.31254e-05
AT2G46150		0.956888	1.07987	2.14593	2.43555e-06	1.32105e-05
AT5G25130	CYP71B12	1.00678	1.53476	1.72957	2.43867e-06	1.32186e-05
AT2G22200	ERF056	-2.00688	-1.91678	-2.40714	2.44682e-06	1.32539e-05
AT5G41761		0.669698	1.22464	1.73504	2.45162e-06	1.32755e-05
AT2G01850	XTH27	0.829173	1.27242	1.46603	2.45319e-06	1.32795e-05
AT4G27480		0.418382	0.765901	1.34677	2.46564e-06	1.33335e-05
AT1G67400		-0.81355	-1.44547	-1.99149	2.48747e-06	1.34339e-05
AT2G21188		0.462108	0.173672	1.77561	2.50254e-06	1.35105e-05
AT1G69790	PBL18	0.472222	1.35436	1.77531	2.54732e-06	1.37203e-05
AT2G38820		0.244471	0.815525	1.13719	2.55078e-06	1.37298e-05
AT2G46660	CYP78A6	-0.174004	-0.843658	-1.53776	2.5555e-06	1.3737e-05
AT2G44790	UCC2	1.37873	0.849755	1.34356	2.57027e-06	1.38026e-05
AT4G37260	MYB73	0.207178	1.01099	1.12324	2.61395e-06	1.40093e-05
AT2G22570	NIC1	-0.0669529	0.398197	1.00587	2.643e-06	1.41463e-05
AT3G06035		-0.438233	-0.418882	-1.66864	2.65041e-06	1.41719e-05
AT4G22560		-0.777111	-1.15382	-1.46286	2.65676e-06	1.41945e-05
AT2G10940		0.0562375	-0.411121	-1.85058	2.83767e-06	1.49952e-05
AT2G20560		0.963034	0.528125	1.06323	2.86624e-06	1.51313e-05
AT2G47780		-1.24807	-1.16157	-3.03413	2.86959e-06	1.51441e-05
AT2G02780		-0.211654	-0.220741	-1.43358	2.87782e-06	1.51826e-05
AT3G19370		-0.538623	-0.615695	-1.02856	2.93748e-06	1.5452e-05
AT3G48240		0.388075	-1.12497	-0.927803	2.97854e-06	1.56224e-05
AT4G25780		0.677437	0.096121	-1.61668	3.00228e-06	1.57215e-05
AT1G71970		0.678602	0.844962	1.29431	3.01278e-06	1.57663e-05
AT1G32940	SBT3.5	0.254385	0.293812	1.11934	3.02161e-06	1.58023e-05
AT3G26830	CYP71B15	0.563973	0.843452	4.20964	3.0552e-06	1.59676e-05
AT1G07620	ATOBGM	0.973702	0.538369	2.00495	3.10393e-06	1.6191e-05
AT4G14930		-0.000265559	1.08485	0.575419	3.10578e-06	1.61954e-05
AT5G44530		0.176055	0.100608	-1.41873	3.17065e-06	1.64543e-05
AT3G56275	NA	-1.51513	-1.02968	-2.10562	3.17525e-06	1.64676e-05
AT1G13920		-0.932131	-0.872747	-1.53597	3.21048e-06	1.6629e-05
AT3G01080	WRKY58	0.990466	0.749317	2.14225	3.21661e-06	1.66555e-05
AT2G29730	UGT71D1	-0.389693	-0.780159	-1.2936	3.24677e-06	1.67901e-05
AT5G26000	TGG1	-1.31529	-0.97021	-1.51161	3.24984e-06	1.68007e-05
AT5G25475		-0.937059	-0.962712	-1.12303	3.2553e-06	1.68236e-05
AT5G62360		0.764452	-0.117587	-1.49305	3.27789e-06	1.69241e-05
AT1G77110	PIN6	-0.563696	-1.25742	-1.76394	3.30196e-06	1.70429e-05
AT5G23130		0.548165	1.30881	0.96274	3.31813e-06	1.7121e-05
AT2G43800	FH2	-2.16961	-1.86254	-1.82146	3.33107e-06	1.71659e-05
AT4G31800	WRKY18	0.654048	2.39967	2.4048	3.36274e-06	1.72961e-05
AT4G14550	IAA14	-0.425399	-0.384846	-1.25971	3.39819e-06	1.7443e-05
AT1G28230	PUP1	-1.09904	-0.832993	-0.919608	3.40863e-06	1.74711e-05
AT5G52640	HSP90-1	0.983753	0.99595	1.35916	3.44379e-06	1.76346e-05
AT5G66675		0.41854	1.00774	1.22519	3.45281e-06	1.76734e-05
AT5G57565		-0.813484	-1.01508	-0.978424	3.47673e-06	1.77808e-05
AT5G63160	BT1	-0.657084	-1.44629	-2.66235	3.5531e-06	1.81085e-05
AT5G19530	ACL5	-0.939964	-1.00234	-1.42007	3.56976e-06	1.8182e-05
AT4G23990	CSLG3	-2.8404	-1.9862	-1.55207	3.57755e-06	1.8216e-05
AT5G59470		0.177049	0.599011	1.01946	3.57888e-06	1.8217e-05
AT1G17020	SRG1	0.371782	0.196756	2.68219	3.58329e-06	1.82337e-05
AT2G22900	GT7	-0.614768	-0.414901	-1.04298	3.59165e-06	1.82705e-05
AT2G23100		1.04376	1.38647	1.39645	3.59808e-06	1.82975e-05
AT1G69490	NAC029	0.960532	1.63377	1.03789	3.61611e-06	1.83777e-05
AT5G25590		-0.372179	-0.161571	-1.53337	3.61949e-06	1.83833e-05
AT3G47750	ABCA4	-0.722114	-0.907108	-1.3849	3.62531e-06	1.83938e-05
AT3G17330	ECT6	0.795424	1.23113	1.02941	3.64365e-06	1.8454e-05
AT4G04410	NA	1.76788	1.42666	2.23131	3.65075e-06	1.84841e-05
AT2G01505	CLE16	-0.698735	-1.17629	-1.23003	3.67271e-06	1.85837e-05
AT1G75450	CKX5	-0.172507	-0.119226	-1.48981	3.72302e-06	1.87972e-05
AT1G72530		-0.397696	-0.992764	-1.09357	3.72544e-06	1.87978e-05
AT3G52170		-0.456462	-0.681635	-1.54644	3.72758e-06	1.88026e-05
AT5G12420		1.6328	2.2079	2.24477	3.7855e-06	1.90499e-05
AT2G25790		-1.61027	-1.08905	-1.10991	3.78835e-06	1.90499e-05
AT5G19140	ATAILP1	0.5267	0.658168	1.26376	3.81694e-06	1.91699e-05
AT2G36080	ARF31	-0.332677	0.495058	1.36536	3.86928e-06	1.94027e-05
AT3G56000	CSLA14	0.536275	1.16184	1.48963	3.89332e-06	1.95111e-05
AT4G01250	WRKY22	-0.0393421	1.1588	1.65806	3.94564e-06	1.97428e-05
AT4G00820	iqd17	-0.375448	-0.814095	-1.07883	3.94865e-06	1.97518e-05
AT2G37025	TRFL8	-0.134535	0.241959	-1.77893	3.99394e-06	1.99475e-05
AT3G18850	LPAT5	-1.02771	-0.924482	-1.67458	4.08568e-06	2.03431e-05
AT2G25964		-0.443075	-0.823896	-1.00205	4.09223e-06	2.03632e-05
AT4G16750	ERF039	-0.491784	-1.31081	-0.971504	4.0943e-06	2.03672e-05
AT1G13740	AFP2	-0.575523	-0.706316	-1.53389	4.18637e-06	2.07551e-05
AT4G03205	hemf2	-1.0921	-0.898643	-1.11382	4.20231e-06	2.08278e-05
AT5G67390		0.299981	-0.217115	-1.10725	4.22225e-06	2.09074e-05
AT1G65870	DIR21	0.660782	0.434406	1.5888	4.23926e-06	2.09568e-05
AT4G17460	HAT1	-0.297915	-0.626371	-1.25583	4.24948e-06	2.09909e-05
AT1G66100		-0.443859	-0.627155	-2.03227	4.25363e-06	2.09994e-05
AT5G57910		-0.0341595	0.566672	1.05977	4.25378e-06	2.09994e-05
AT2G18290	APC10	0.531275	0.672682	1.03314	4.27818e-06	2.11134e-05
AT1G13150	CYP86C4	-0.659066	-0.867807	-1.20412	4.28992e-06	2.11649e-05
AT1G56540		0.713186	1.35785	1.2249	4.30655e-06	2.12276e-05
AT3G53380	LECRK81	-0.549887	-0.464697	-1.22158	4.33498e-06	2.13288e-05
AT2G19170	SBT2.5	-0.216377	-0.29384	-1.42685	4.37178e-06	2.14773e-05
AT1G54040	ESP	-1.6559	-1.20051	-2.59737	4.38037e-06	2.15069e-05
AT3G07650	COL9	-1.4136	-0.601328	-0.540578	4.40486e-06	2.1607e-05
AT4G03010		-1.07817	-0.918715	-1.46134	4.41669e-06	2.16585e-05
AT5G37260	RVE2	-0.842795	-1.46364	-1.13372	4.46776e-06	2.18758e-05
AT2G46535		-0.6369	-1.01807	-0.96028	4.4814e-06	2.19294e-05
AT5G23050	AAE17	-1.08101	-0.72956	-0.809455	4.5594e-06	2.22506e-05
AT2G42840	PDF1	-4.48967	-3.09463	-2.99535	4.5816e-06	2.23387e-05
AT2G16990		-0.56267	-0.777113	-1.46078	4.62544e-06	2.25254e-05
AT1G04570		-0.0936227	-1.21434	-1.23977	4.62876e-06	2.25348e-05
AT3G57830		-0.684959	-0.805425	-1.6269	4.64667e-06	2.26016e-05
AT2G29460	GSTU4	1.46418	1.50454	2.51237	4.65396e-06	2.26303e-05
AT5G03760	CSLA9	-0.493246	-0.472356	-1.81501	4.67487e-06	2.27251e-05
AT3G14050	RSH2	0.345301	1.13929	0.750021	4.67819e-06	2.27345e-05
AT3G48310	CYP71A22	0.725289	0.50045	1.10786	4.71417e-06	2.28649e-05
AT4G21060		-0.419858	-0.513898	-1.22086	4.7767e-06	2.313e-05
AT5G01200		-1.20157	-0.688882	-0.996943	4.77874e-06	2.31329e-05
AT4G37370	CYP81D8	1.19977	1.66053	1.91631	4.78589e-06	2.31537e-05
AT3G28007	SWEET4	-1.82396	-0.828922	-1.90826	4.80908e-06	2.3259e-05
AT1G52040	MBP1	-2.1136	-1.96373	-3.32706	4.8238e-06	2.32884e-05
AT5G52740	HIPP12	1.08157	1.64424	2.80935	4.82942e-06	2.33086e-05
AT2G46680	ATHB-7	-0.155905	0.295325	1.42217	4.86255e-06	2.34546e-05
AT1G74300		0.641403	0.320038	1.15403	4.89909e-06	2.36168e-05
AT5G56520		-0.999336	-1.01084	-0.76585	5.03345e-06	2.41038e-05
AT2G34925	CLE42	-0.223114	-1.0322	-1.69402	5.15424e-06	2.46125e-05
AT1G26800	MPSR1	0.92698	1.09246	1.68936	5.17614e-06	2.46794e-05
AT5G22380	NAC090	2.20777	3.96909	5.05199	5.21255e-06	2.47819e-05
AT4G34260	FUC95A	0.747778	1.4438	0.873247	5.28293e-06	2.50979e-05
AT1G64170	CHX16	1.23735	1.9174	3.27717	5.29007e-06	2.51131e-05
AT2G40435		-1.2713	-0.952471	-2.19064	5.32239e-06	2.52517e-05
AT2G32530	CSLB3	0.357519	1.02621	1.50844	5.37719e-06	2.5467e-05
AT5G67450	AZF1	2.0898	3.0197	3.65954	5.41793e-06	2.56375e-05
AT5G49120	FLZ15	-1.53061	-1.45729	-2.13499	5.44577e-06	2.57569e-05
AT2G36800	UGT73C5	1.14908	2.03262	2.95896	5.44634e-06	2.57569e-05
AT5G41100		-0.0183847	1.4063	0.91043	5.54905e-06	2.61891e-05
AT1G27420		-0.737056	-0.633127	-1.01356	5.58126e-06	2.63258e-05
AT5G07030		-2.36128	-2.09893	-3.43254	5.59123e-06	2.63575e-05
AT1G70140	FH8	0.291821	0.518416	1.54645	5.62309e-06	2.64769e-05
AT3G21950		-1.34867	-1.88025	-1.97386	5.68833e-06	2.67375e-05
AT2G33570	GALS1	0.0653827	0.332175	-1.2296	5.70805e-06	2.68146e-05
AT2G30140	UGT87A2	0.77641	1.43816	2.13134	5.75299e-06	2.69866e-05
AT4G27730	OPT6	0.155571	0.585066	1.02406	5.80629e-06	2.72051e-05
AT1G18400	BEE1	0.0696894	0.291513	-1.44672	5.94904e-06	2.77936e-05
AT5G16170		0.950311	0.795924	1.92516	6.08339e-06	2.83396e-05
AT4G24670	TAR2	-0.192984	-0.32998	-1.75833	6.13962e-06	2.85523e-05
AT5G38130		-2.8856	-2.64318	-5.19728	6.15533e-06	2.86172e-05
AT3G08720	ATPK2	-0.10152	0.946436	1.41038	6.24533e-06	2.90023e-05
AT3G54390		-0.706871	-0.54697	-1.23514	6.29495e-06	2.92076e-05
AT4G32290		-0.478963	-0.875575	-1.01859	6.346e-06	2.94192e-05
AT2G16660		0.162085	0.796734	1.59803	6.41574e-06	2.9717e-05
AT4G18010	IP5P2	0.206041	1.04173	1.70643	6.43336e-06	2.97646e-05
AT2G01530	MLP329	-0.914861	-0.701587	2.63101	6.4523e-06	2.98352e-05
AT1G69900		0.449871	0.603928	1.17836	6.46205e-06	2.98534e-05
AT1G60590		-3.14156	-2.73064	-2.11116	6.50895e-06	3.00126e-05
AT5G52750	HIPP13	1.72752	2.21615	3.58164	6.59321e-06	3.03655e-05
AT3G17120		-1.29395	-1.29779	-2.18921	6.71193e-06	3.08334e-05
AT1G80610		0.356604	0.885774	1.0913	6.79617e-06	3.11762e-05
AT1G75230		-0.280642	1.37025	0.568974	6.82416e-06	3.1278e-05
AT1G56220		0.38603	0.949022	1.10103	6.85646e-06	3.14083e-05
AT2G21560		-0.243125	-1.41067	-1.48015	6.88691e-06	3.14855e-05
AT5G03150	JKD	-0.634286	-0.818559	-1.00882	6.89934e-06	3.15334e-05
AT4G20870	FAH2	-0.530722	-0.227272	-1.28612	6.91813e-06	3.16056e-05
AT2G32960	DSP2	-0.454009	-1.32656	-0.955766	6.93982e-06	3.16827e-05
AT3G14360		-1.49497	-0.619149	-1.69871	6.95175e-06	3.17282e-05
AT3G52720	ACA1	0.161199	-0.58116	-1.36813	7.03663e-06	3.20795e-05
AT1G47480	CXE2	1.31194	1.13438	2.28143	7.10849e-06	3.23344e-05
AT2G37970	SOUL-1	0.254125	0.569671	1.15314	7.13123e-06	3.24287e-05
AT5G50800	SWEET13	-0.476775	-1.20402	-2.59653	7.1597e-06	3.25216e-05
AT4G12480	EARLI1	2.41273	2.64568	5.1862	7.18449e-06	3.2616e-05
AT4G39670		1.03087	1.42665	3.45187	7.19692e-06	3.26633e-05
AT2G29350	SAG13	1.8161	1.54618	3.81907	7.20774e-06	3.27032e-05
AT2G46400	WRKY46	1.7095	2.43995	3.86371	7.22255e-06	3.27429e-05
AT2G23000	SCPL10	-1.45532	-1.39138	-2.39979	7.24692e-06	3.28442e-05
AT2G45210	SAUR36	0.635687	1.20185	2.55441	7.35899e-06	3.33063e-05
AT3G61850	DAG1	-1.11103	-0.928945	-0.862555	7.39664e-06	3.34386e-05
AT4G25707		-0.980495	-1.22066	-1.569	7.48639e-06	3.37878e-05
AT1G06250		-1.22183	-1.13174	-1.01577	7.49046e-06	3.37934e-05
AT1G56210	HIPP35	-0.492312	-0.618086	-1.10014	7.51156e-06	3.38637e-05
AT1G69523		-0.159737	-0.541635	-1.99572	7.55349e-06	3.40148e-05
AT5G67150		-0.840735	-0.982613	-1.70335	7.57218e-06	3.40895e-05
AT1G13250	GATL3	0.0412542	0.0621736	-1.03595	7.66786e-06	3.44991e-05
AT4G18340		0.125438	1.65563	1.36198	7.70562e-06	3.46134e-05
AT1G17650	GLYR2	-0.727165	-0.844277	-1.62902	7.77423e-06	3.48829e-05
AT2G41830		1.03089	0.775786	0.211165	7.88649e-06	3.53377e-05
AT1G19960		1.61739	1.53134	1.3943	7.91573e-06	3.5436e-05
AT3G61060	AtPP2-A13	0.520632	0.861932	1.49168	8.01074e-06	3.57954e-05
AT1G50180		0.522343	0.757466	1.56205	8.07883e-06	3.60781e-05
AT3G07420	SYNC2	-1.30112	-1.05329	-1.12695	8.08981e-06	3.6109e-05
AT5G06570		1.51214	1.24659	1.7081	8.09842e-06	3.61374e-05
AT1G68780		-0.34648	-0.368637	-1.73018	8.18459e-06	3.64417e-05
AT1G28110	SCPL45	-0.151693	0.0563529	1.12146	8.25425e-06	3.67014e-05
AT5G43860	CLH2	-0.0349919	-1.22682	0.81137	8.45383e-06	3.75271e-05
AT5G55400	FIM3	-0.275511	-0.440015	-1.03288	8.55814e-06	3.79693e-05
AT1G05540		0.00177056	-0.523714	-2.03209	8.59341e-06	3.80945e-05
AT5G09876		2.05091	2.21501	3.71958	8.62334e-06	3.82062e-05
AT2G44500	OFUT20	0.533155	1.00692	1.12209	8.63766e-06	3.82592e-05
AT4G09160	PATL5	-0.175013	-0.45434	-1.31424	8.6539e-06	3.83109e-05
AT4G15610		0.97343	1.02355	2.73323	8.66306e-06	3.83109e-05
AT3G02040	GDPD1	-1.05317	-2.23861	-1.50286	8.66803e-06	3.83205e-05
AT3G55710	UGT76F2	-1.62485	-1.44238	-1.35308	8.82983e-06	3.89508e-05
AT2G40900		-0.203561	-1.2309	-1.52002	8.86356e-06	3.90676e-05
AT5G46780		0.498951	0.83467	1.34431	8.93845e-06	3.93549e-05
AT4G02075	PIT1	0.585147	1.06639	1.64266	8.95339e-06	3.941e-05
AT5G21430	ndhU	-0.205698	-0.795187	-1.25482	8.9758e-06	3.94979e-05
AT1G80110	PP2B11	0.195714	0.414256	1.06935	8.98472e-06	3.95088e-05
AT1G79450	ALIS5	0.752826	0.924348	2.25431	9.00886e-06	3.96004e-05
AT2G45050	GATA2	-2.1501	-1.22695	-1.56428	9.18832e-06	4.028e-05
AT5G24660	LSU2	0.0697081	-0.583481	-1.41269	9.30456e-06	4.07235e-05
AT4G28050	TET7	0.0993286	-0.0692026	-1.12217	9.38149e-06	4.10159e-05
AT5G54530		-0.516606	-0.566499	-1.35799	9.38815e-06	4.10339e-05
AT4G24790		-0.469118	-0.325009	-1.23695	9.60211e-06	4.1845e-05
AT3G01960		-1.65012	-0.445981	-1.54622	9.66486e-06	4.20506e-05
AT2G25450	GSL-OH	0.635184	0.84741	1.80635	9.70754e-06	4.22023e-05
AT5G07180	ERL2	-0.341424	-0.0608738	-1.41022	9.74631e-06	4.23481e-05
AT2G20340	ELI5	-0.953154	-0.722506	-1.35758	9.89489e-06	4.29361e-05
AT4G36830	HOS3-1	-0.794597	-1.22832	-1.55591	9.95038e-06	4.31654e-05
AT5G07460	MRSA2	-1.45086	-1.25735	-2.04348	1.00927e-05	4.36984e-05
AT5G65660		0.32446	1.28211	1.54967	1.01406e-05	4.38615e-05
AT5G41750		2.1831	3.27225	3.90135	1.01997e-05	4.40724e-05
AT1G63720		0.293214	1.05221	1.63473	1.02467e-05	4.42257e-05
AT2G01760	ARR14	-0.0969743	-0.0439465	-1.20893	1.03707e-05	4.46895e-05
AT1G75900	EXL3	0.760533	1.05744	0.356691	1.04252e-05	4.49126e-05
AT3G11280		0.590769	0.636456	1.05622	1.05936e-05	4.55656e-05
AT3G54020	IPCS1	-0.0405199	1.9264	0.845707	1.077e-05	4.62261e-05
AT5G52570	BETA-OHASE 2	-0.227537	-0.796033	-1.63158	1.08506e-05	4.65105e-05
AT1G65970	PRXIIC	-2.91921	-2.38864	-0.178212	1.0937e-05	4.68438e-05
AT3G21070	NADK1	0.114907	1.07075	0.205484	1.10769e-05	4.73799e-05
AT2G32190		1.88411	2.0798	2.89318	1.10978e-05	4.74444e-05
AT4G25390		0.294685	0.658015	1.31221	1.11926e-05	4.77993e-05
AT5G19090	HIPP33	-0.692494	-0.869365	-1.46625	1.12757e-05	4.80729e-05
AT5G36925		1.95309	3.13466	3.5983	1.12774e-05	4.80729e-05
AT2G39400		0.293563	0.773749	1.57825	1.13519e-05	4.83268e-05
AT1G08280	GALT29A	-0.0855737	-0.344739	-1.17589	1.1393e-05	4.84764e-05
AT3G61950	BHLH67	-1.52655	-1.76858	-2.67135	1.14101e-05	4.85237e-05
AT5G65640	BHLH93	-1.18924	-1.00323	-2.13949	1.15462e-05	4.9051e-05
AT1G78780		0.580026	0.533899	2.01907	1.15737e-05	4.91547e-05
AT4G04415		1.89527	1.49805	2.32121	1.17039e-05	4.96559e-05
AT1G03940	3AT1	0.0374337	0.673864	1.12879	1.17307e-05	4.97306e-05
AT1G42990	BZIP60	0.0671884	0.53892	1.06013	1.17377e-05	4.97471e-05
AT5G11460	FLZ10	-0.218368	-0.966065	-1.27429	1.17428e-05	4.97557e-05
AT1G07440		-0.310313	-0.227872	-1.01945	1.17967e-05	4.99318e-05
AT2G21080		-0.351626	-0.387169	-1.05678	1.18003e-05	4.9934e-05
AT3G51750		0.654517	0.320559	1.51222	1.18595e-05	5.01582e-05
AT1G02640	BXL2	0.477513	1.38497	0.623245	1.19292e-05	5.04005e-05
AT1G31770	ABCG14	-0.451633	-1.02939	-0.99436	1.2059e-05	5.08694e-05
AT3G62390	TBL6	-0.0185713	0.328809	-1.12243	1.21092e-05	5.10544e-05
AT2G28500	LBD11	0.861064	1.52426	2.0847	1.22087e-05	5.13959e-05
AT1G05470	IP5P6	-1.05441	-0.887441	-1.10063	1.22503e-05	5.1536e-05
AT3G45970	EXLA1	1.28037	1.86441	1.26494	1.2333e-05	5.18364e-05
AT1G34460	CYCB1;5	-0.924839	-1.16479	-0.914846	1.25325e-05	5.25794e-05
AT1G61860		-0.469686	-0.645372	-1.54583	1.25972e-05	5.28233e-05
AT5G13200		-0.138849	1.0311	1.08733	1.26177e-05	5.28685e-05
AT5G51560		-0.591772	-0.624912	-1.02426	1.27107e-05	5.32303e-05
AT2G40750	WRKY54	1.78206	2.41024	2.90081	1.27139e-05	5.32303e-05
AT1G08300	NVL	-0.200492	-0.158866	-1.08251	1.28031e-05	5.35347e-05
AT1G04520	CRRSP3	-0.128763	-0.733432	-2.05791	1.29336e-05	5.3941e-05
AT1G33480	ATL58	-0.445428	-0.42135	-1.65058	1.29423e-05	5.39497e-05
AT2G32990	AtGH9B8	-1.7745	-1.73721	-3.46388	1.32041e-05	5.48715e-05
AT4G33985		-0.0625981	0.794191	1.59809	1.33296e-05	5.53222e-05
AT1G56670	LIP4	-0.656346	-0.609022	-1.49158	1.33418e-05	5.53584e-05
AT5G14200	IMDH3	-2.14476	-1.29731	-2.82884	1.34003e-05	5.55303e-05
AT3G04030	MYR2	-0.498771	-1.36838	-1.15254	1.34159e-05	5.55662e-05
AT3G55430		0.26274	1.25748	1.10994	1.40283e-05	5.77065e-05
AT1G70895	CLE17	-0.346548	-0.533365	-1.43206	1.40372e-05	5.77113e-05
AT3G49940	LBD38	0.995264	1.19919	1.16089	1.40464e-05	5.77208e-05
AT5G41900	BDG2	1.22081	0.775379	-0.957517	1.42774e-05	5.85213e-05
AT3G25710	BHLH32	-0.902228	-0.815838	-1.23079	1.44809e-05	5.92505e-05
AT5G18430		-2.31934	-1.70382	-1.49709	1.44908e-05	5.92613e-05
AT2G13610	ABCG5	-1.52833	-1.21722	-1.65404	1.45858e-05	5.95897e-05
AT1G29050	TBL38	-1.10626	-0.849128	-0.87612	1.4622e-05	5.96772e-05
AT2G28200	ZAT5	-0.278921	-0.865717	-1.03441	1.47385e-05	6.00975e-05
AT4G17245		0.675134	0.947461	1.13755	1.47842e-05	6.02182e-05
AT5G55480	GDPDL4	0.0297416	0.163393	-1.20938	1.49695e-05	6.08655e-05
AT3G20640	BHLH123	-0.124927	-0.884671	-1.27262	1.51766e-05	6.15531e-05
AT1G64065		0.15161	0.705391	1.10332	1.52386e-05	6.17738e-05
AT4G04745		2.38609	2.18196	1.37438	1.54757e-05	6.25188e-05
AT1G29690	CAD1	0.88687	1.96475	1.76957	1.5707e-05	6.32985e-05
AT1G58420		2.09554	3.22634	4.18918	1.57084e-05	6.32985e-05
AT2G31730	BHLH154	0.632988	1.635	1.71939	1.58297e-05	6.37315e-05
ATCG00790	RPL16	-0.9741	-0.804612	-1.22328	1.60315e-05	6.42967e-05
AT3G58850	PAR2	-0.824266	-0.9633	-1.16355	1.61285e-05	6.46376e-05
AT1G64670	BDG1	0.185438	-0.115994	-1.01655	1.64645e-05	6.57082e-05
AT2G37750		0.0140298	-0.0592256	2.34002	1.66154e-05	6.62283e-05
AT2G02020	NPF8.4	-0.417076	-0.801354	-1.27908	1.70204e-05	6.75935e-05
AT4G01920		0.4301	0.520475	1.23116	1.70948e-05	6.78392e-05
AT5G39860	PRE1	-0.275054	-0.620745	-1.63684	1.71135e-05	6.78802e-05
AT5G17860	CCX1	0.462303	1.2673	1.35153	1.71394e-05	6.79331e-05
AT5G60290		-0.389696	-0.652374	-1.30604	1.71727e-05	6.80483e-05
AT4G21920		0.653602	0.951361	2.52249	1.72155e-05	6.81474e-05
AT1G07390	AtRLP1	0.463688	0.907827	1.44626	1.73031e-05	6.84312e-05
AT5G62920	ARR6	-0.263973	-0.26016	-1.83101	1.73913e-05	6.86961e-05
AT2G22470	AGP2	1.39243	1.30549	2.11789	1.75823e-05	6.93493e-05
AT2G01830	AHK4	-0.705354	-0.631093	-1.43479	1.76645e-05	6.96081e-05
AT1G32900	GBSS1	-0.173732	-0.819625	-1.3467	1.76651e-05	6.96081e-05
AT3G22460	OASA2	-0.379115	0.00988769	1.52278	1.7693e-05	6.9701e-05
AT2G43510	ATTI1	1.44436	1.68227	2.92002	1.7962e-05	7.05723e-05
AT4G10400		-0.166447	-0.261301	-1.09653	1.80371e-05	7.07984e-05
AT3G55690		-0.141399	-0.718165	-1.16393	1.81364e-05	7.10851e-05
AT4G15700	GRXS3	0.83905	1.80567	2.16084	1.82475e-05	7.14342e-05
AT5G05160		-0.850323	-0.686245	-1.05091	1.82682e-05	7.1496e-05
AT3G46930		0.207071	0.972229	1.36634	1.82721e-05	7.1496e-05
AT4G03210	XTH9	-0.714844	-0.884256	-1.04842	1.82961e-05	7.15703e-05
AT4G25810	XTH23	2.61406	3.27267	3.37547	1.83992e-05	7.18882e-05
AT3G49900		-0.963006	-1.23951	-1.53199	1.86748e-05	7.2878e-05
AT5G28913	NA	-0.814834	-0.724765	-1.55511	1.87239e-05	7.3052e-05
AT4G26810		0.42681	0.104942	1.07807	1.8861e-05	7.35514e-05
AT3G10300		0.580922	1.54663	1.4482	1.93131e-05	7.50617e-05
AT5G03355		0.414393	1.1129	1.44231	1.93336e-05	7.51233e-05
AT4G27350		0.600432	1.27683	1.09188	1.9343e-05	7.5142e-05
AT1G52400	BGLU18	-2.41791	-2.39541	-4.51509	1.94797e-05	7.55463e-05
AT2G29630	THIC	-0.699074	-1.01595	-0.903238	1.95991e-05	7.59546e-05
AT5G08000	E13L3	-0.00258902	-0.321579	-1.43376	1.96115e-05	7.59844e-05
AT5G40690		0.133779	0.366623	1.41246	1.97012e-05	7.62955e-05
AT3G45210		-0.0358256	-0.769448	-1.04547	1.97266e-05	7.63759e-05
AT4G37220		-0.498399	-0.775517	-2.09839	1.97507e-05	7.64509e-05
AT4G24413		-0.444699	-0.533679	-1.44963	1.97989e-05	7.65644e-05
AT1G75120	RRA1	-0.892613	-1.10297	-1.25357	1.98069e-05	7.65768e-05
AT2G42570	TBL39	0.649098	1.09687	-0.0288375	1.98148e-05	7.65891e-05
AT2G24600		2.15223	3.17757	2.94483	2.00725e-05	7.74745e-05
AT5G39030		0.439189	0.65249	1.35326	2.02327e-05	7.79441e-05
AT5G44030	CESA4	-0.407515	-0.374828	-1.12649	2.02842e-05	7.81054e-05
AT1G02205	CER1	-0.158512	1.57883	-0.249757	2.05085e-05	7.88566e-05
AT1G01700	ATROPGEF2	-0.842251	-0.764963	-1.05826	2.05773e-05	7.90601e-05
AT4G29700		-2.46679	-2.01912	-4.04831	2.08273e-05	7.9874e-05
AT1G05780		0.174444	0.413448	1.27867	2.12059e-05	8.11341e-05
AT1G63230		-0.169728	-0.0479277	-1.32401	2.14454e-05	8.19732e-05
AT2G27402		-1.1365	-1.22337	-3.14667	2.15383e-05	8.22894e-05
AT2G38465		-1.07605	-1.29338	-1.17301	2.16437e-05	8.26337e-05
AT4G21910		-1.06078	-0.699425	-1.11075	2.19734e-05	8.36754e-05
AT4G15530	PPDK	0.45414	0.539514	1.41323	2.20098e-05	8.37943e-05
AT3G15500	NAC055	0.499065	2.01823	1.50601	2.20286e-05	8.38461e-05
AT3G50810		-1.1507	-0.786282	0.0927043	2.21291e-05	8.41498e-05
AT1G33170		-1.90313	-2.03031	-2.09338	2.24936e-05	8.53156e-05
AT1G63840		0.395153	0.780276	1.58291	2.27054e-05	8.59782e-05
AT4G11211		-1.21596	-1.1606	-1.98289	2.27285e-05	8.60455e-05
AT1G69040	ACR4	-0.651466	-0.338105	-1.13187	2.27496e-05	8.60845e-05
AT5G18060	SAUR23	0.0755673	-0.325158	-1.33724	2.27928e-05	8.61882e-05
AT1G56430	NAS4	-0.186683	-1.51987	-1.45214	2.33974e-05	8.82686e-05
AT4G12430	TPPF	-0.848924	-0.677703	-1.04789	2.35963e-05	8.88742e-05
AT4G37980	CAD7	-0.670224	-0.667774	-1.19191	2.38396e-05	8.96435e-05
AT1G60960	IRT3	-1.4878	-1.15126	-0.981223	2.4062e-05	9.03553e-05
AT4G29740	CKX4	-0.379354	-0.0613968	1.41254	2.41416e-05	9.0591e-05
AT3G21890	MIP1B	0.481375	-2.04908	-1.40417	2.41533e-05	9.0614e-05
AT3G04060	anac046	0.499681	0.406993	2.06605	2.4265e-05	9.1012e-05
AT4G15233	ABCG42	0.201754	0.368203	1.20083	2.49665e-05	9.32977e-05
AT3G05320	OFUT23	1.07298	1.72931	1.26403	2.5024e-05	9.3491e-05
AT5G59130	SBT4.11	0.170407	-0.248211	-2.04304	2.50958e-05	9.36731e-05
AT3G17130		-1.00556	-1.22968	-1.62712	2.5106e-05	9.368e-05
AT5G18020	SAUR20	0.042472	-0.415981	-1.5764	2.51093e-05	9.368e-05
AT5G55120	VTC5	-1.59911	-1.28853	-1.30309	2.53347e-05	9.43689e-05
AT5G47850	CCR4	2.22447	3.25254	4.81984	2.54081e-05	9.46206e-05
AT5G22860		-0.60706	-1.08844	-1.697	2.56125e-05	9.52944e-05
AT5G66210	CPK28	0.408703	1.27588	1.25067	2.56308e-05	9.53186e-05
AT3G07350		0.319902	1.45062	1.80308	2.59973e-05	9.65046e-05
AT3G54420	EP3	1.09791	1.06033	1.9632	2.62538e-05	9.7345e-05
AT4G34150		0.956813	2.00609	2.1973	2.6543e-05	9.81928e-05
AT1G61260		0.550555	0.475618	1.3821	2.66438e-05	9.84532e-05
AT1G69970	CLE26	-0.879973	-0.610227	-1.46945	2.67044e-05	9.86096e-05
AT4G37150	MES9	-0.0297121	-0.0251771	1.70299	2.67148e-05	9.86255e-05
AT1G03020	GRXS1	-1.10659	-1.70466	-2.14249	2.67547e-05	9.86753e-05
AT2G38940	PHT1-4	1.27827	0.862692	1.26878	2.68543e-05	9.89829e-05
AT5G44400		-0.246951	-0.433986	-1.2046	2.69579e-05	9.9252e-05
AT2G01610		1.98333	1.97253	0.51043	2.76539e-05	0.000101377
AT5G41400		-0.137483	0.176629	1.04428	2.78472e-05	0.000101901
AT1G70740		0.282517	1.24597	1.01152	2.79232e-05	0.000102147
AT2G44300		-0.797301	-0.725954	-1.42838	2.79333e-05	0.000102147
AT4G08040	ACS11	0.133263	0.250677	1.97398	2.80464e-05	0.000102491
AT2G36970	UGT86A1	-0.610612	-1.9976	-0.918294	2.81674e-05	0.000102864
AT3G32980	PER32	-0.140836	-0.431496	-1.19119	2.8177e-05	0.000102876
AT5G51460	TPPA	-0.300894	-0.76515	-1.20474	2.89889e-05	0.000105531
AT1G53700	WAG1	0.376371	-0.219477	-2.07729	2.92214e-05	0.000106306
AT1G03270	CBSDUF4	-0.131864	-0.363129	-1.27539	2.9235e-05	0.000106331
AT5G25830	GATA12	-0.79665	-1.15233	-1.16747	2.94787e-05	0.000107025
AT4G17230	SCL13	0.158351	1.22872	1.07454	2.96006e-05	0.000107396
AT2G20670		1.02082	1.76521	2.18131	2.96946e-05	0.000107713
AT2G32030		1.5019	1.78689	3.14224	2.974e-05	0.000107814
AT1G64390	AtGH9C2	-0.693274	-0.713037	-1.81219	2.97425e-05	0.000107814
AT2G18196	HIPP30	-1.16422	-0.46465	-1.5212	3.0132e-05	0.000109055
AT3G50260	ERF011	0.864442	2.70582	2.52964	3.02765e-05	0.000109505
AT2G03240	PHO1-H5	0.115529	1.09465	0.553808	3.06192e-05	0.000110596
AT1G08940		0.779559	0.502589	1.2627	3.07629e-05	0.000110967
AT2G28890	PLL4	0.391808	0.405666	1.11104	3.12287e-05	0.000112497
AT5G02200	FHL	0.37588	1.33197	0.487465	3.12623e-05	0.000112568
AT4G01080	TBL26	-1.50918	-2.06054	-3.57075	3.12797e-05	0.00011258
AT3G22410		-0.979468	-0.437856	-1.48474	3.14404e-05	0.000113059
AT5G53750		-0.617917	0.164894	-1.48529	3.1829e-05	0.000114354
AT1G28980		-0.664324	-1.95878	-1.40388	3.23343e-05	0.00011599
AT1G48000	MYB112	0.431531	0.856156	2.278	3.27188e-05	0.000117239
AT2G32510	MAPKKK17	-1.55107	-1.3328	-3.68119	3.314e-05	0.000118539
AT1G66230	MYB20	0.676108	0.855357	1.24719	3.32149e-05	0.000118755
AT5G40800		-0.592531	-1.16711	-2.31947	3.33884e-05	0.000119296
AT4G23690	DIR6	1.34949	0.997799	-0.954266	3.35241e-05	0.000119754
AT5G02890		-1.73257	-1.94295	-1.44806	3.37601e-05	0.000120544
AT5G41070	DRB5	-0.478792	-0.161248	-1.49245	3.38498e-05	0.000120838
AT3G26510		0.887346	0.845835	1.25797	3.40302e-05	0.000121428
AT1G48480	RKL1	-0.101287	-0.339462	-1.26205	3.42575e-05	0.000122185
AT1G20310		3.19948	3.15502	3.72139	3.49363e-05	0.000124278
AT4G08115	NA	-0.934458	-0.798356	-1.5907	3.50595e-05	0.000124662
AT3G46970	PHS2	0.0375844	-0.232891	-1.05975	3.54555e-05	0.00012581
AT5G05320	MO3	0.52098	0.172488	1.21884	3.546e-05	0.00012581
AT4G17240		-0.262437	0.519864	-1.08134	3.59727e-05	0.00012735
AT3G57600	DREB2F	-0.860624	-0.916883	-1.24713	3.60969e-05	0.000127762
AT3G07340	BHLH62	0.839156	1.09637	0.878706	3.61591e-05	0.000127954
AT1G28990		-1.13427	-1.93618	-1.68827	3.61845e-05	0.000128016
AT1G26100	CYB561D	-0.729791	-0.602404	-2.32006	3.62218e-05	0.00012812
AT1G11960		-0.0772451	1.32288	0.164603	3.6267e-05	0.000128224
AT5G48450	sks3	0.389598	1.46165	1.22755	3.62748e-05	0.000128224
AT4G01540	NAC68	0.817867	1.4237	2.16675	3.62901e-05	0.00012825
AT1G19640	JMT	-1.2257	-1.70268	-3.36844	3.64176e-05	0.000128644
AT1G60270	BGLU6	-1.87969	-1.6715	-2.87264	3.66625e-05	0.00012936
AT3G19660		0.21848	0.306992	1.32528	3.67394e-05	0.000129583
AT3G26170	CYP71B19	0.777174	0.820663	2.09357	3.6993e-05	0.000130421
AT2G35345		-1.04001	-0.623301	-1.58672	3.74027e-05	0.000131665
AT4G20270	BAM3	-0.931066	-0.773644	-1.18846	3.75272e-05	0.000132046
AT5G61260		0.311171	0.90889	1.50791	3.77506e-05	0.000132717
AT2G25625		-1.6276	-1.12135	0.892199	3.79612e-05	0.000133399
AT5G05890	UGT76C5	-0.104819	0.0430843	-1.08197	3.80677e-05	0.000133687
ATCG00780	RPL14	-1.05458	-0.854589	-1.36751	3.81941e-05	0.000134072
AT5G24920	GDU5	-0.615734	-0.908006	-1.14673	3.90899e-05	0.000137009
AT5G20670		-0.624009	-1.01136	-1.05305	3.94773e-05	0.000138188
AT1G52410	TSA1	-1.76784	-1.58829	-3.44173	3.99922e-05	0.000139749
AT5G24380	YSL2	-0.802495	-0.488271	-1.11108	4.00668e-05	0.000139979
AT1G27120	GALT4	0.184793	-0.0516132	-1.1522	4.03839e-05	0.000140844
AT4G31590	CSLC5	-0.412639	-0.35319	-1.4116	4.04297e-05	0.000140943
AT2G25780		0.517605	-1.28519	-0.40899	4.08863e-05	0.000142198
AT2G25640		-0.0548866	-0.28945	-1.13619	4.09602e-05	0.000142425
AT1G19570	DHAR1	-1.35685	-1.02856	-1.73756	4.11846e-05	0.000142929
AT5G15230	GASA4	-1.66633	-1.20644	-0.965496	4.15784e-05	0.000144141
AT4G34900	XDH2	0.0985364	0.18766	-1.90432	4.24933e-05	0.00014703
AT3G02705		0.654686	1.15257	2.84046	4.25697e-05	0.000147169
AT4G00970	CRK41	1.15244	1.33449	0.894911	4.26029e-05	0.000147252
AT5G18050	SAUR22	-0.0568808	-0.564076	-1.72086	4.28059e-05	0.000147828
AT4G09415		-1.34799	-1.49972	-3.22254	4.29594e-05	0.000148294
AT4G35985	P85	1.14413	2.47119	1.84149	4.30181e-05	0.000148465
AT5G11070		0.799394	1.2302	1.27336	4.30391e-05	0.000148506
AT1G06370	NA	-0.609702	-0.48525	-1.1349	4.33473e-05	0.000149474
AT2G36270	ABI5	-1.39976	-0.992964	-0.875716	4.36846e-05	0.000150517
AT5G28490	LSH1	-1.03986	-0.784588	-1.46062	4.40242e-05	0.000151483
AT5G14180	LIP2	1.75336	2.48409	2.27997	4.40743e-05	0.000151562
AT1G75490	DREB2D	0.238528	1.0378	1.03558	4.42421e-05	0.000151914
AT5G50820	anac097	-1.44225	-1.36844	-2.03725	4.56339e-05	0.0001559
AT5G55730	FLA1	-1.4659	-1.28817	-2.17321	4.56594e-05	0.000155933
AT2G27385		-1.30714	-0.55418	-0.765485	4.59256e-05	0.000156797
AT3G05660	AtRLP33	-1.15462	-1.24493	-0.35245	4.62286e-05	0.000157632
AT2G42540	COR15A	-0.783146	-0.907863	-1.84404	4.71625e-05	0.000160378
AT1G12860	SCRM2	-0.487693	-0.561341	-1.02845	4.7193e-05	0.000160448
AT4G30180	BHLH146	-1.85807	-1.65006	-1.57895	4.78267e-05	0.000162398
AT5G16110		-1.00626	-0.740253	-0.651373	4.80269e-05	0.000163044
AT5G66052		-0.572653	-0.74026	-1.24181	4.88532e-05	0.000165468
AT2G37130	PER21	1.09209	1.31806	2.4784	4.89915e-05	0.000165867
AT5G65820		-0.2439	-0.625955	-1.02433	4.91783e-05	0.00016636
AT4G38380	DTX45	-0.875566	-0.841104	-1.27241	4.93271e-05	0.000166829
AT1G11850		-2.47218	-1.51654	-1.17377	4.98102e-05	0.000168217
AT4G16140		-1.29929	-1.46974	-1.93127	5.10102e-05	0.000171695
AT3G24090		0.48443	0.908347	1.02895	5.21322e-05	0.000174929
AT1G20390	NA	-2.01812	-1.10694	-1.43478	5.22124e-05	0.000175057
AT1G70290	TPS8	0.234207	0.978442	1.36335	5.26014e-05	0.000176284
AT1G62540	FMO GS-OX2	-2.11196	-1.62578	-2.23173	5.28598e-05	0.000176931
AT1G12380		-0.462692	-0.62146	-1.40471	5.35857e-05	0.00017877
AT5G07000	SOT14	-0.19197	0.338965	-1.10435	5.36452e-05	0.000178895
AT5G11650		0.555095	0.934857	1.16057	5.43559e-05	0.000180781
AT1G21910	ERF012	2.11745	2.1768	1.68099	5.45753e-05	0.000181367
AT1G47900	FPP6	-0.588834	-0.493047	-1.25551	5.48488e-05	0.000181972
AT3G12220	SCPL16	1.71312	1.05693	3.11547	5.57847e-05	0.000184737
AT5G15580	LNG1	-0.379062	-0.713047	-1.02233	5.66809e-05	0.00018736
AT1G53345		-0.254989	-0.301836	-1.48094	5.7212e-05	0.000188769
AT1G16850		-0.949272	-0.427568	-1.26816	5.72652e-05	0.000188906
AT1G69780	ATHB-13	0.700665	0.807459	1.11001	5.75757e-05	0.000189853
AT3G22235		2.21191	1.98418	3.0033	5.83607e-05	0.000192285
AT1G76110	HMGB9	0.14905	0.630278	1.16353	5.85622e-05	0.000192767
AT3G15300	VQ19	0.192417	0.223912	1.28359	5.85665e-05	0.000192767
AT1G76790	IGMT5	-2.2722	-2.64832	-4.41173	5.87309e-05	0.000193269
AT1G71030	ATMYBL2	0.957296	0.839924	1.08459	5.92532e-05	0.000194751
AT1G09180	ATSAR1	-0.573994	-0.665829	-1.49338	5.94647e-05	0.000195248
AT1G79410	2005-10-01	0.159797	-0.261971	-1.22858	5.95861e-05	0.000195607
AT1G05065	CLE20	-0.491896	-1.13317	-1.07172	5.96257e-05	0.000195667
AT4G28140	ERF054	0.979747	2.09397	2.99607	6.01137e-05	0.00019698
AT5G25190	ERF003	0.998608	1.81772	1.20352	6.07258e-05	0.000198745
AT1G61340		1.15554	2.94934	3.26863	6.0762e-05	0.000198783
AT1G67470		1.1713	1.56184	1.71344	6.17755e-05	0.000201651
AT2G42890	ML2	-1.21834	-0.840657	-0.389489	6.18059e-05	0.000201669
AT5G27350	SFP1	0.461078	0.990805	1.02362	6.29217e-05	0.000204691
AT3G55840	HSPRO1	0.638829	1.01546	1.6648	6.31119e-05	0.000205269
AT3G61898		-0.125585	-0.374902	-1.58161	6.33246e-05	0.000205837
AT1G18590	SOT17	-1.45011	-0.960839	-0.1366	6.35895e-05	0.000206615
AT3G01970	WRKY45	-0.120332	0.385826	1.71557	6.47381e-05	0.000209842
AT1G70710	CEL1	-1.64366	-1.07607	-0.691884	6.48827e-05	0.000210227
AT1G69200	FLN2	-0.624097	-0.437037	-1.11055	6.52747e-05	0.00021137
AT3G55290		-1.99843	-1.46067	-2.37318	6.54413e-05	0.000211698
AT1G59930		1.84136	1.32845	1.22114	6.56905e-05	0.000212299
AT5G03615		0.860366	2.69438	1.964	6.56924e-05	0.000212299
AT2G38750	ANN4	-1.83728	-1.50488	-3.49236	6.62366e-05	0.000213637
AT3G13270	NA	-0.994254	-1.0828	-2.27086	6.62384e-05	0.000213637
ATCG00750	RPS11	-0.892751	-0.766842	-1.10501	6.68574e-05	0.000215376
AT3G56330		0.0594017	-0.121292	-1.15713	6.69271e-05	0.000215558
AT3G22930	CML11	-0.210608	0.666491	1.34226	6.77462e-05	0.000217762
AT5G13520	LKHA4	-0.712978	-0.62837	-1.05361	6.80503e-05	0.000218611
AT3G21260	GLTP3	-0.164579	-0.305143	-1.0655	6.87326e-05	0.000220584
AT1G58270	ZW9	-0.836357	-0.0519054	-1.16348	6.88958e-05	0.000220974
AT1G71050	HIPP20	-1.7712	-1.3289	-1.39833	6.89258e-05	0.000220985
AT5G05300		2.17941	2.70077	3.7955	6.91267e-05	0.000221498
AT2G19780		0.0151778	-0.091892	-1.13466	6.92069e-05	0.000221694
AT2G16630		1.09172	1.7085	1.08441	6.92151e-05	0.000221694
AT3G15630		0.163628	0.867021	1.13549	6.97393e-05	0.000223016
AT3G09590		-0.48268	-1.77353	-1.33277	7.04918e-05	0.000225204
AT4G32650	KAT3	0.697334	0.960633	1.63509	7.10171e-05	0.00022657
AT4G02850		-3.15388	-3.13146	-3.1974	7.14645e-05	0.000227728
AT5G64190		1.14125	2.27207	2.68879	7.17206e-05	0.00022832
AT5G49700	AHL17	0.948535	1.18134	1.96212	7.25428e-05	0.000230665
AT3G54600	DJ1F	-0.98866	-0.919809	-1.28113	7.50757e-05	0.00023774
AT2G23810	TET8	1.08489	1.96369	2.12417	7.54682e-05	0.000238749
AT5G61590	ERF107	0.0513122	0.501297	1.25766	7.57088e-05	0.000239385
AT1G74010		1.16753	1.70761	2.23267	7.62085e-05	0.000240691
AT5G26200		-0.0645547	-0.285754	-1.03735	7.6534e-05	0.000241602
AT5G13140		-1.15604	-1.09385	-1.84454	7.67394e-05	0.000242015
AT3G18777	NA	-0.272362	-0.321738	-1.56426	7.68524e-05	0.000242324
AT4G17440		0.126808	-0.228647	-1.08286	7.69696e-05	0.000242647
AT2G36570	PXC1	-0.833762	-0.960308	-1.04561	7.70393e-05	0.000242772
AT4G20860	FAD-OXR	1.00976	2.00217	2.43013	7.80976e-05	0.00024582
AT5G15240	AVT1J	-0.312855	-0.513248	-1.22151	7.81251e-05	0.000245859
AT5G54470		0.094202	-1.22507	-1.43095	7.82295e-05	0.000246092
AT1G49840		0.402417	1.45577	1.27533	7.84156e-05	0.000246534
AT3G25600	CML16	0.890841	1.13662	1.68434	7.85541e-05	0.000246874
AT3G15450		-0.118276	1.38123	1.27818	7.91882e-05	0.000248625
AT3G11210	CPRD49	-0.822275	-0.35073	-1.52999	8.03999e-05	0.00025199
AT5G62890	NAT6	-0.605199	-0.441697	-1.01998	8.16418e-05	0.000255274
AT5G01890	PXC2	-0.946457	-0.86886	-1.41577	8.2204e-05	0.000256751
AT1G70210	CYCD1-1	-0.81634	-0.924439	-1.51756	8.35612e-05	0.000260338
AT1G60730		0.531158	0.243115	1.37401	8.49441e-05	0.000264236
AT5G56530		-0.425857	-0.859983	-1.09586	8.51968e-05	0.000264772
AT5G02950		-0.254298	-0.320473	-1.16472	8.57573e-05	0.00026636
AT5G23010	MAM1	-1.87647	-1.22293	-2.60445	8.67938e-05	0.000269064
AT5G41460		-0.884442	-0.583071	-1.8513	8.73123e-05	0.000270378
AT4G04840	MSRB6	-1.18783	-1.07098	-2.30704	8.82666e-05	0.00027316
AT3G20670	HTA13	0.237309	0.653345	1.11832	8.83433e-05	0.000273292
AT3G27170	CLC-B	-0.183849	-0.649209	-1.13347	8.84806e-05	0.000273613
AT1G47670	AATL1	-0.487432	-0.708189	-1.0092	8.86891e-05	0.000274104
AT3G13000		-0.379475	-0.189035	-1.47969	8.90511e-05	0.00027501
AT1G72910		2.79355	2.5893	3.18236	8.90791e-05	0.000275044
AT3G62690	ATL5	-0.752097	-0.621221	-1.17193	8.97162e-05	0.000276642
AT5G22940	F8H	-1.33474	-1.54188	-0.949615	8.98549e-05	0.000276964
AT5G21940		0.445157	1.15028	1.36706	9.26166e-05	0.000284719
AT5G52320	CYP96A4	-0.96298	-0.352305	-1.49478	9.3023e-05	0.000285589
AT3G59220	PRN1	1.81718	1.77793	0.971845	9.30647e-05	0.000285609
AT1G59910	FH7	0.448146	1.30251	0.992539	9.34572e-05	0.000286705
AT1G72900		0.881542	1.06952	1.32837	9.38913e-05	0.000287787
AT4G04830	MSRB5	-1.44297	-1.51261	-2.31773	9.45376e-05	0.000289526
AT2G40130	SMXL8	-0.180082	-1.24386	-0.132413	9.47885e-05	0.000290123
AT3G11600		-1.07845	-0.482961	0.0908658	9.51972e-05	0.000291106
AT2G04570		0.303891	1.205	0.13369	9.6913e-05	0.000295795
AT2G29980	FAD3	-0.191497	-0.375651	-1.16604	9.75331e-05	0.000297519
AT1G72540		-0.879796	-1.38601	-0.551621	9.85903e-05	0.000300461
AT2G28870	SMR10	-0.750843	-0.381185	-1.1397	9.86237e-05	0.000300506
AT4G18375		-0.363686	-0.635666	-1.34355	9.90761e-05	0.000301524
AT4G33150		-1.44008	-1.21201	-1.07727	0.000100668	0.000305701
AT2G39570	ACR9	-0.789954	-0.958708	-1.42542	0.000101202	0.000307092
AT3G27400		1.46668	1.69693	0.32534	0.000101836	0.000308727
AT3G05730		-1.89655	-1.55298	-1.01373	0.000102048	0.000309157
AT1G45234		-0.787332	-0.906381	-1.29276	0.000103175	0.000311913
AT3G45290	MLO3	-1.19703	-2.04597	-0.985526	0.000103289	0.000312083
AT2G21650	RL2	1.84415	1.37914	1.66034	0.000103379	0.000312293
AT4G02280	SUS3	-1.13949	-0.421662	-0.380546	0.000103539	0.000312663
AT5G54080	HGO	-1.29287	-0.978428	-1.05605	0.000105521	0.000317701
AT3G48320	CYP71A21	0.438623	0.461229	1.05826	0.00010559	0.000317847
AT5G20250	DIN10	1.09099	0.738987	0.957287	0.000105966	0.000318743
AT1G65860	FMOGS-OX1	-1.58409	-1.32527	-3.09694	0.000106853	0.000320935
AT1G78970	LUP1	-0.10152	-0.790776	-1.13033	0.000106978	0.000321251
AT1G04800		-2.4247	-1.64644	-1.35923	0.000107082	0.000321505
AT2G43550	ATTI6	-2.01424	-2.04193	-4.22268	0.000108706	0.000325655
AT2G42900		-0.339788	-0.569606	-1.42026	0.000109375	0.000327539
AT2G02100	PDF2.2	-1.74957	-1.02119	-0.9934	0.00011147	0.000332889
AT1G25450	KCS5	-0.300882	-0.188898	-1.29732	0.000112768	0.000336022
AT2G14860		-0.0943315	-0.479316	-1.21763	0.00011329	0.000337268
AT3G16400	NSP1	-1.85609	-1.6601	-2.91297	0.000115599	0.000342946
AT1G45248		-0.476117	-0.850137	-1.03335	0.000116387	0.000345093
AT3G59880		0.806317	1.05357	1.46428	0.000116707	0.000345917
AT2G33580	LYK5	0.81145	1.42966	2.04558	0.000117011	0.000346691
AT1G66180		1.04626	1.85551	1.0503	0.000117343	0.000347483
AT5G35670	iqd33	-1.07004	-1.11431	-1.619	0.000117589	0.000347894
AT1G01110	IQD18	-0.465283	-0.398235	-1.09809	0.000118337	0.000349787
AT3G20470	GRP5	1.14545	1.14743	-0.331866	0.000118662	0.000350685
AT4G17615	CBL1	0.233989	1.30565	0.437959	0.000120719	0.000355468
AT5G48570	FKBP65	0.69772	0.955064	1.03033	0.000120943	0.000355869
AT3G22740	HMT3	-1.56814	-1.14731	-2.90114	0.000121485	0.000357334
AT5G41120		-1.68302	-1.43643	-2.55388	0.000122212	0.000359212
ATCG01240	RPS7-A	-0.916387	-0.845955	-1.04499	0.000122271	0.00035932
AT2G17780	MCA2	-0.34969	0.415763	1.39319	0.000123377	0.000362175
AT4G01360		1.00022	2.83675	3.86006	0.000124476	0.000365138
[truncated: 610 more rows]
